# Supplementary material for: Deciphering the interplay between serum urate and bone mineral density: insights from observational and genetic perspectives
Source: J Int Soc Sports Nutr. 2026 Apr 22;23(1):2662625. doi: 10.1080/15502783.2026.2662625 (PMC13107986; doi:10.1080/15502783.2026.2662625)
Supplement: Revised_Supplementary_Tables_Cleaned.xlsx [file RSSN_A_2662625_SM3839.xlsx]

## Sheet: ST1 baseline characteristics
Supplementary Table 1. Basic characteristics of participants in UK Biobank.
Variable	Category	Observational analysis (N = 424,105)	One-sample MR analysis (N = 348,491)
Urate (μmol/L)	-	301.90 (249.60-359.60)	302.1 (249.80-359.80)
Heel bone mineral density (eBMD, g/cm2)	-	0.53 (0.45-0.61)	0.53 (0.45-0.61)
Age (years)	-	58.00 (50.00-63.00)	58.00 (50.00-63.00)
Age2		-	3364.00 (2500.00-3969.00)
Sex	Female	0.5484	0.667331
	Male	0.4516	0.332669
Age * sex		-	67.00 (57.00-114.00)
Age2 * sex		-	4096.00 (3200.00-6498.00)
Assessment center	England	0.880992	0.879971
	Scotland	0.0763797	0.0773621
	Wales	0.0426286	0.0426668
Genotype batch	UKBiLEVEAX	-	0.109231
	Others	-	0.890769
Genetic principal components	Top 20	-	-
Body mass index (kg/m2)	-	27.32 (24.09-29.76)	26.64 (24.07-29.74)
Education	College or university degree	0.32084	0.330109
	A levels	0.113404	0.115185
	O levels	0.215774	0.213584
	CSEs	0.0537673	0.0521764
	NVQ	0.0651089	0.0641136
	Other professional	0.051433	0.0511663
	None of the above	0.170885	0.164905
Townsend deprivation index	-	-2.28 (-3.71-0.21)	-2.30 (-3.72-0.20)
Income	<18,000	0.189774	0.18521
	18,000~30,999	0.219097	0.217745
	31,000~51,999	0.227097	0.227788
	52,000~100,000	0.178392	0.182593
	>100,000	0.0473751	0.0492724
	Unknown/uninformed	0.135867	0.134982
Smoking status	Never	0.539083	0.539133
	Previous	0.354054	0.354089
	Current	0.103373	0.103325
Alcohol consumption	Never	0.0321359	0.0317081
	Previous	0.0344066	0.0343079
	Current	0.932576	0.933083
Physical activity	Low	0.141805	0.141811
	Moderate	0.318362	0.319856
	Hight	0.319694	0.319784
Supplementation with calcium	Yes	0.0689947	0.0696575
	No	0.931005	0.930343
Supplementation with vitamin D	Yes	0.24061	0.241805
	No	0.75939	0.758195
Supplementation with vitamin C	Yes	0.268115	0.26945
	No	0.731885	0.73055
Hormone replacement therapy (only the female participants, N = 232,559 & 190027)	Yes	0.390731	0.388897
	No	0.60668	0.611103
Disease status (diabetes)	Yes	0.047078	0.0466239
	No	0.952594	0.953376
Disease status (hypertension)	Yes	0.263215	0.261944
	No	0.484371	0.738056
Disease status (hyperlipidemia)	Yes	0.121543	0.120451
	No	0.626043	0.879549
Medication use (diphosphonates)	Yes	0.0116764	0.0114781
	No	0.988324	0.988522
Medication use (corticosteroids)	Yes	0.0219002	0.0219087
	No	0.9781	0.978091
Medication use (diuretics)	Yes	0.0177409	0.0175758
	No	0.982259	0.982424
Medication use (beta-blockers)	Yes	0.0625105	0.0617921
	No	0.93749	0.938208
Medication use (allopurinol, febuxostat, and benzbromarone)	Yes	0.0109407	0.0108898
	No	0.989059	0.98911
Serum calcium	-	2.38 (2.32-2.44)	2.38 (2.32-2.44)
Serum vitamin D	-	48.00 (33.60-63.30)	48.00 (33.60-63.30)
Alkaline phosphatase	-	80.30 (67.20-95.70)	80.10 (67.00-95.50)
C-reactive protein	-	1.32 (0.65-2.73)	1.31 (0.65-2.71)
Estimated glomerular filtration rate (eGFR)	-	93.52 (82.82-102.22)	93.57 (82.87-102.27)
Descriptive statistics summarized continuous variables as means ± standard deviations or medians (interquartile range), and categorical variables as percentages.

## Sheet: ST2 local
Supplementary Table 2. Results from local genetic correlation analysis conducted for urate and heel estimated bone mineral density.
Chromosome	Start position	End position	Number of SNPs	Local genetic covariance	Variance	P-value
1	2321099	3065568	174	1.09921e-06	1.5096e-09	0.97743
1	1103150	2320702	287	7.12976e-05	2.11965e-09	0.121475
1	3066761	3679461	177	-1.76221e-05	8.63714e-10	0.548762
1	3679775	4749076	504	2.91246e-05	1.81801e-09	0.494566
1	4750013	5000086	148	-4.42572e-06	5.3039e-10	0.847609
1	5000970	5471517	244	6.73392e-06	8.55445e-10	0.817909
1	5472626	6133700	265	-6.00935e-06	9.67117e-10	0.846774
1	6134990	7245669	363	9.86637e-06	1.33058e-09	0.78679
1	7245922	7604778	159	1.71516e-05	5.7734e-10	0.475338
1	7604831	9067142	407	-0.000186559	5.62072e-09	0.0128318
1	9067673	9959051	234	-3.01003e-05	1.89474e-09	0.489248
1	9959748	11774956	451	9.7196e-05	3.22278e-09	0.0868754
1	11776196	12147753	157	1.40236e-06	5.48921e-10	0.952271
1	12150385	14625524	549	1.28397e-05	1.98903e-09	0.773427
1	14626896	15423481	328	-2.67979e-06	1.22537e-09	0.938978
1	15424441	17123862	503	-0.00015903	8.25347e-09	0.0800338
1	17176635	17872659	255	-0.000102781	1.72378e-09	0.0133029
1	17874843	18484945	262	1.92611e-05	9.32102e-10	0.528116
1	18486272	20022063	638	4.49516e-06	2.7336e-09	0.931485
1	20023833	20763899	269	-1.17843e-05	1.00155e-09	0.709621
1	20765245	22634131	645	9.61698e-05	2.12096e-08	0.509031
1	22636103	23082667	171	-3.19743e-05	3.90317e-09	0.608798
1	23085227	24527501	372	-6.17582e-05	1.3747e-09	0.0957781
1	24528210	25305673	256	-2.97173e-05	1.39791e-09	0.426717
1	25305783	26976424	483	-8.51512e-06	3.40072e-09	0.883908
1	26981479	28160199	156	2.7458e-05	5.41529e-09	0.709053
1	28168872	29181525	200	1.95317e-05	1.19844e-09	0.572619
1	29184254	30792409	598	2.66125e-05	2.18215e-09	0.568884
1	30792984	32042421	524	-7.57801e-05	1.95735e-09	0.0867389
1	32042540	34016219	388	1.01068e-05	1.42185e-09	0.788675
1	34017349	34797348	359	2.00334e-06	1.26521e-09	0.955086
1	34798014	35364965	230	1.2235e-05	8.32815e-10	0.671592
1	35366056	38196841	638	-1.4694e-05	2.26979e-09	0.75776
1	38459210	39535259	335	-1.45557e-05	1.20293e-09	0.674724
1	39537291	40933221	364	-3.69277e-05	2.86991e-09	0.490624
1	40934284	42166782	413	-2.93312e-05	3.08189e-09	0.597258
1	42168539	43365094	355	-1.34812e-06	1.24491e-09	0.969521
1	43365565	44482312	371	2.61088e-05	1.36809e-09	0.480265
1	44483704	46895641	656	-4.67027e-05	4.09299e-09	0.465391
1	46897698	47999344	337	6.13248e-06	1.19905e-09	0.85943
1	48000156	50640662	680	-6.99135e-05	5.13065e-09	0.329037
1	50641944	53116453	387	5.16532e-05	4.55763e-09	0.444202
1	53117066	54197141	330	-9.10177e-06	1.20983e-09	0.793571
1	54197688	55012825	234	1.25836e-05	1.00006e-09	0.690691
1	55012881	55479198	196	1.5065e-05	6.96474e-10	0.568107
1	55479967	56413577	427	-1.3422e-05	1.51781e-09	0.730459
1	56414730	57585670	529	5.23122e-06	3.2804e-09	0.927226
1	57585980	58535140	479	-3.89203e-05	1.72425e-09	0.348607
1	58536417	59306823	362	-3.02674e-06	1.29103e-09	0.932867
1	59307290	59736866	158	-3.44938e-06	5.32751e-10	0.881203
1	59739179	61257170	461	-1.55792e-05	1.65709e-09	0.701934
1	61258378	62107806	301	-2.68493e-05	1.62568e-09	0.505468
1	62108681	63376404	432	-2.39957e-05	1.72268e-09	0.563172
1	63379031	65008206	697	4.55169e-05	2.50141e-09	0.362779
1	65010679	66773349	593	8.08899e-05	2.07486e-09	0.0757622
1	66774350	67760291	482	-0.000129745	2.40777e-09	0.00819003
1	67761365	69441414	630	-2.29351e-05	9.33479e-09	0.81236
1	69441920	70486660	287	-5.07816e-06	1.02231e-09	0.873808
1	70490925	71818029	452	-5.04723e-06	1.61506e-09	0.900056
1	71822765	74326378	595	3.48791e-06	2.19642e-09	0.940674
1	74326484	75992462	500	1.08387e-05	1.71948e-09	0.793797
1	75992778	76476360	164	-2.31168e-06	5.83951e-10	0.923789
1	76477207	77139859	329	-3.37728e-06	1.15157e-09	0.920723
1	77141039	79111862	600	7.18151e-07	2.20976e-09	0.987811
1	79113455	80341320	436	1.92322e-05	1.524e-09	0.622262
1	80341732	81056946	215	-2.73328e-05	7.56903e-10	0.320471
1	81058295	82883310	737	-3.12533e-05	2.63657e-09	0.542748
1	82884721	83990906	390	4.24872e-05	1.91596e-09	0.33172
1	83991748	84728665	306	2.13335e-05	1.09675e-09	0.519458
1	84729134	85940249	493	-1.29972e-05	2.33474e-09	0.78794
1	85940875	86549498	236	-8.12707e-06	8.40313e-10	0.779203
1	86549569	87652502	364	-5.48636e-06	1.3264e-09	0.880258
1	87654606	89447978	510	-0.00016631	3.27055e-09	0.00363644
1	89451664	91866856	763	0.000215543	4.19099e-09	0.000870099
1	91867046	93351477	475	9.63739e-05	3.97101e-09	0.126176
1	93352491	94451007	292	2.41105e-05	2.43996e-09	0.625475
1	94452062	95199048	324	-3.06441e-05	1.16798e-09	0.3699
1	95199771	96149941	394	1.24326e-05	1.36791e-09	0.736757
1	96150318	97457893	428	4.13616e-05	1.51765e-09	0.28836
1	97458722	98562260	472	-9.86919e-05	3.35055e-09	0.0881949
1	98564736	100064599	492	-2.62496e-05	1.71881e-09	0.526634
1	100065413	101682573	528	-2.2637e-05	2.00583e-09	0.613248
1	101683165	102039858	193	-6.31566e-07	6.86866e-10	0.980774
1	102040268	102893372	291	4.27517e-06	9.83924e-10	0.89159
1	102894567	104369301	264	-1.43513e-06	1.09836e-09	0.96546
1	104373157	105192916	241	3.90507e-06	8.59012e-10	0.894005
1	105193022	106641877	352	2.69004e-05	1.22094e-09	0.441382
1	106642705	107432265	268	6.4835e-06	9.38387e-10	0.83238
1	107432576	109075191	578	1.5523e-05	2.03967e-09	0.731063
1	109075561	110301260	364	8.78839e-05	3.57591e-09	0.141655
1	110302505	111738116	552	5.56497e-06	1.95728e-09	0.899901
1	111739749	112560278	468	-9.36429e-06	1.65626e-09	0.818016
1	112561693	114451307	571	-5.56313e-05	4.13481e-09	0.386956
1	114451386	115878242	542	6.05916e-05	2.01082e-09	0.176626
1	115879821	116884431	350	1.38089e-05	1.26682e-09	0.698037
1	116884519	118837474	549	-2.65799e-05	1.92806e-09	0.544959
1	118837888	119792751	330	6.54219e-06	3.51312e-09	0.912111
1	119793605	120347239	187	-3.35552e-05	9.28357e-10	0.270769
1	144998563	147347713	399	3.9361e-05	3.09653e-09	0.479355
1	147348339	151830844	471	-0.000104988	7.66169e-09	0.230359
1	151832901	152535021	184	-2.50789e-06	7.02346e-10	0.924608
1	152535586	153163377	246	-4.22918e-06	9.45967e-10	0.890632
1	153165450	154544651	409	-5.03471e-08	2.25694e-09	0.999154
1	154547292	156334116	437	0.000258107	2.5593e-08	0.10666
1	156335111	157154186	227	1.2242e-05	1.51832e-09	0.753389
1	157154324	158867538	688	-1.78259e-06	2.4939e-09	0.971525
1	158870085	160648549	584	-4.17672e-05	2.13892e-09	0.36647
1	160649926	161973976	416	1.04459e-05	1.51345e-09	0.788307
1	161974584	162995355	486	-5.28478e-05	1.74003e-09	0.205185
1	163000394	164410254	607	0.000174226	4.34759e-09	0.00823341
1	164412847	165190876	338	9.81308e-06	1.23236e-09	0.779834
1	165191702	166363258	525	7.72098e-06	1.8512e-09	0.857584
1	166364063	167158927	429	-8.61986e-06	1.53544e-09	0.825886
1	167159608	168168773	350	-1.67482e-05	1.30892e-09	0.643417
1	168169452	169077127	410	-1.08952e-05	1.43921e-09	0.773965
1	169078572	169521853	168	-3.41693e-06	6.67226e-10	0.894761
1	169522554	170372503	392	3.43277e-06	1.40961e-09	0.92715
1	170375663	170914261	163	-4.92818e-05	1.81342e-09	0.24716
1	170915133	172647523	730	8.52468e-05	1.10054e-08	0.416448
1	172648956	175384090	802	6.02063e-05	4.46557e-09	0.367612
1	175385076	176416712	316	-1.61323e-05	1.11796e-09	0.629462
1	176418578	177431255	398	-1.6647e-05	1.36257e-09	0.652004
1	177432237	178940717	548	8.08559e-05	2.31871e-09	0.0931236
1	178943012	179676274	308	-1.66362e-05	1.88243e-09	0.701395
1	179678188	180567596	345	4.56381e-06	1.26851e-09	0.898039
1	180568720	181311800	275	1.90289e-07	2.02916e-09	0.99663
1	181313404	182293001	361	-8.8605e-06	1.24498e-09	0.801723
1	182294372	183796074	500	3.9595e-05	2.47786e-09	0.426363
1	183796618	185511423	631	-0.000173758	2.31436e-09	0.000304035
1	185512838	187847742	724	2.27038e-05	2.65666e-09	0.659586
1	187848898	189756187	539	-2.68062e-05	2.09405e-09	0.558017
1	190107883	191432168	446	2.05108e-05	1.59969e-09	0.608078
1	191433917	192444256	306	3.61146e-06	1.09459e-09	0.913077
1	192452631	193504005	291	7.02803e-06	1.14404e-09	0.835398
1	193505535	194000243	179	5.1932e-06	6.11656e-10	0.833682
1	194000953	194733444	196	-9.36746e-06	6.86034e-10	0.720611
1	194734415	195155161	167	1.99264e-05	5.95817e-10	0.414303
1	195155293	195995510	278	-2.44161e-06	9.38251e-10	0.936467
1	195995948	197309603	283	1.06834e-05	9.9792e-10	0.73522
1	197310096	198540028	371	-6.86354e-05	3.50697e-09	0.246457
1	198540418	199578700	324	1.95386e-05	1.15825e-09	0.565896
1	199580285	201070422	575	0.000123127	4.14101e-09	0.0556999
1	201070740	201365889	202	-1.63225e-05	7.00867e-10	0.537531
1	201366509	202820077	477	0.000135839	3.09103e-09	0.0145543
1	202820815	203979519	386	-2.87704e-05	1.38222e-09	0.439019
1	203980019	205458538	655	1.46946e-05	2.41866e-09	0.765099
1	205459511	206705609	247	1.19268e-05	1.17727e-09	0.728136
1	206706419	208158787	454	-1.17563e-05	1.62172e-09	0.770338
1	208160220	210738604	1104	7.3984e-05	8.35146e-09	0.418185
1	210741816	211763053	373	7.00116e-06	1.30728e-09	0.846461
1	211763754	213578006	543	8.94874e-05	1.98563e-09	0.0446191
1	213578592	215128675	613	4.7698e-05	2.20829e-09	0.310099
1	215129087	216672805	531	9.30544e-06	1.92066e-09	0.831849
1	216673326	217575665	589	-5.91054e-06	2.0594e-09	0.896374
1	217577346	218860068	460	3.40949e-05	2.465e-09	0.492259
1	218860456	220068681	466	0.000127565	7.84473e-09	0.149791
1	220069681	221856899	562	2.91528e-05	1.03194e-08	0.774126
1	221857359	223630391	566	-3.44759e-05	2.019e-09	0.442921
1	223630619	224434769	239	1.65566e-05	8.28578e-10	0.565169
1	224435934	226143348	491	3.74387e-06	1.79747e-09	0.929633
1	226146348	226808294	216	4.18048e-06	7.71186e-10	0.88034
1	226808697	228100891	504	0.000223918	4.4741e-09	0.000815091
1	228101119	229075210	280	-8.75696e-06	1.0433e-09	0.786305
1	229076157	230477970	523	-3.37385e-05	1.86661e-09	0.434858
1	230479324	231318678	432	-1.35022e-05	1.7664e-09	0.748011
1	231321215	232382234	410	2.88764e-05	1.51933e-09	0.458799
1	232384356	232949914	278	4.25014e-07	1.05836e-09	0.989577
1	232950888	233750725	361	-1.95579e-05	1.28556e-09	0.585426
1	233753991	234206593	193	-5.62676e-06	6.79006e-10	0.829039
1	234209087	235772624	572	-4.0714e-05	4.51713e-09	0.544663
1	235773790	236536723	257	-4.45748e-05	9.42519e-10	0.146522
1	236537770	237493854	451	-5.65088e-07	1.74881e-09	0.989219
1	237495080	239297872	754	5.32108e-06	2.69826e-09	0.91841
1	239299272	240562764	562	1.86429e-05	3.32746e-09	0.746552
1	240563367	241178287	237	2.92257e-05	1.05941e-08	0.776453
1	241178944	241766551	299	-1.35485e-05	1.05506e-09	0.676597
1	241768617	242697031	373	3.54914e-05	1.37476e-09	0.338459
1	242700803	244105053	396	1.15257e-05	1.51848e-09	0.767401
1	244106113	244927751	285	2.59897e-05	1.02566e-09	0.417068
1	244929262	246606531	691	4.40965e-05	2.56955e-09	0.384349
1	246606926	246989171	142	2.55459e-06	4.9564e-10	0.908646
1	246991094	247838628	302	-7.85829e-06	1.12113e-09	0.814447
1	247838870	248585259	226	-4.31273e-06	8.29194e-10	0.880946
2	11320	1158981	477	0.000131231	5.83186e-09	0.085717
2	1159982	1681720	188	-1.1794e-05	7.27806e-10	0.661985
2	1683187	3003071	574	1.05334e-05	2.35048e-09	0.828002
2	3003472	4148069	467	3.0862e-05	1.85364e-09	0.473484
2	4148784	5017172	335	4.62486e-06	1.34482e-09	0.899641
2	5118816	6361343	525	3.79492e-06	2.10973e-09	0.934153
2	6363082	7322437	476	2.43636e-05	1.85765e-09	0.571887
2	7323039	8980346	546	1.60419e-05	2.14943e-09	0.729331
2	10442541	10879340	183	-9.355e-06	1.13406e-09	0.781169
2	10881867	11652586	300	-1.77148e-05	1.32088e-09	0.62596
2	11652795	12720977	465	0.00010056	3.03958e-09	0.0681574
2	8980472	10440987	533	3.97806e-05	5.81139e-09	0.601787
2	12723749	14648908	612	1.9548e-05	2.42377e-09	0.691322
2	14649571	15720775	404	7.20776e-06	1.7433e-09	0.862943
2	15721423	16549199	287	0.000182478	3.46379e-09	0.00193184
2	16549538	18344242	663	1.61983e-05	2.68909e-09	0.754761
2	18647868	20059542	607	6.26369e-05	4.67382e-09	0.359558
2	20062043	22427190	676	4.36665e-05	3.26838e-09	0.444984
2	22428680	23855977	558	-2.75515e-05	2.19698e-09	0.556665
2	23857184	25485735	394	3.07568e-05	1.67634e-09	0.452528
2	25486770	26894217	369	1.88227e-05	4.50805e-09	0.779216
2	26894589	28597305	412	-7.51237e-05	1.15078e-08	0.483744
2	28597624	29484922	388	3.95141e-05	4.36393e-09	0.549737
2	29486078	29987735	303	1.45258e-05	1.24826e-09	0.680971
2	29988753	31009977	412	-7.56054e-05	1.64847e-09	0.0625832
2	31010212	32489851	488	7.67677e-05	2.14254e-09	0.0972175
2	32493210	33361425	289	7.43533e-05	1.88559e-09	0.0868434
2	33362643	34279720	440	-7.18062e-06	1.7775e-09	0.864761
2	34280335	35607183	477	-5.91766e-05	1.91423e-09	0.1762
2	35608923	36121342	259	-4.074e-06	1.01835e-09	0.898414
2	36122006	37004185	476	1.23636e-05	1.87574e-09	0.775286
2	37008066	38882278	752	-4.28171e-05	4.07181e-09	0.502219
2	38882577	40077971	258	-4.20385e-05	1.18044e-09	0.221118
2	40080343	40625847	301	-3.99696e-06	1.22139e-09	0.908946
2	40626336	41381901	249	-6.93191e-05	1.33562e-09	0.0578604
2	41382889	42087411	323	-6.80774e-06	1.32727e-09	0.851768
2	42088016	42947335	360	0.000164582	5.62104e-09	0.0281493
2	42949616	43307776	191	3.40625e-05	7.80634e-10	0.222791
2	43309247	44048346	275	7.35701e-05	3.01389e-09	0.180212
2	44049120	45194289	465	7.85741e-06	1.98818e-09	0.860122
2	45195022	45562814	208	3.80673e-05	1.16561e-09	0.264851
2	45563613	47052067	737	1.20459e-05	4.16601e-09	0.851952
2	47052788	47782756	287	-1.78634e-05	1.17917e-09	0.602919
2	47782836	49112501	437	2.29703e-05	1.79862e-09	0.588078
2	49113132	50757671	767	5.25511e-05	3.10199e-09	0.345403
2	50758657	51667413	365	-5.08481e-06	1.4548e-09	0.893946
2	51668142	53351493	771	3.08724e-05	3.10498e-09	0.579552
2	53352175	54599930	478	-0.000180787	1.18405e-08	0.0966273
2	54600556	56158646	655	-5.06782e-05	1.79903e-08	0.705553
2	56160647	56599354	212	2.54314e-05	8.53019e-10	0.383893
2	56600739	57938354	450	1.05889e-05	1.88665e-09	0.807399
2	57939866	60449069	885	-2.95413e-05	5.52828e-09	0.691136
2	60449710	62420656	558	2.27036e-05	5.1995e-09	0.75287
2	62425639	64623935	606	2.70582e-05	2.63314e-09	0.597981
2	64626895	65226463	195	-2.33732e-05	8.10636e-10	0.411687
2	65228236	66374803	475	5.98624e-05	2.37187e-09	0.219011
2	66375016	67978287	692	9.32728e-05	3.58927e-09	0.119501
2	67981487	68871573	328	-1.67477e-05	2.15399e-09	0.718208
2	68871710	70753882	703	1.05707e-05	4.09039e-09	0.868723
2	70756057	71704491	389	1.34899e-05	3.61726e-09	0.822528
2	71704844	73172972	395	-1.54075e-05	3.14911e-09	0.783653
2	73174848	74121000	218	-2.67229e-05	1.00405e-09	0.399034
2	74121278	76615798	899	2.90112e-05	3.6393e-09	0.630586
2	76616819	77384991	320	2.78559e-06	1.26567e-09	0.93759
2	77386522	79007966	489	1.34927e-05	1.96963e-09	0.76111
2	79008155	80804284	910	2.83893e-05	3.65284e-09	0.638555
2	80804991	81588311	207	4.55047e-06	8.39235e-10	0.875184
2	81588482	83604057	563	1.73495e-05	2.52641e-09	0.729966
2	83604796	85283713	412	-1.14693e-05	1.7209e-09	0.782182
2	85284353	86559358	478	-2.00696e-05	3.97277e-09	0.750171
2	86562902	89135764	392	-9.79238e-06	1.57131e-09	0.804882
2	92324281	98790763	372	-3.15337e-05	1.59368e-09	0.429585
2	98791433	100195879	350	-4.32671e-05	1.60128e-09	0.279589
2	100197638	101338509	420	-6.29104e-05	2.17051e-09	0.176909
2	101338644	102688272	454	6.58059e-05	2.84276e-09	0.217118
2	102688495	103262415	322	-5.76256e-06	1.28231e-09	0.872154
2	103264434	104481488	259	-4.59011e-06	1.06709e-09	0.888253
2	104485456	105871610	397	-1.69241e-05	1.56194e-09	0.668485
2	105872982	107406122	635	1.99029e-05	2.51341e-09	0.691372
2	107406885	108427822	364	1.27179e-05	1.45125e-09	0.738497
2	108427959	110109210	502	3.88692e-05	3.03958e-09	0.4808
2	110109222	112924907	480	-0.000130434	7.69521e-09	0.137042
2	112924973	114846282	613	-4.51622e-06	4.54955e-09	0.946617
2	114848115	116770829	532	5.30057e-05	2.22637e-09	0.261279
2	116772945	117727045	287	-5.20467e-06	1.19042e-09	0.880095
2	117728904	119581280	649	7.75436e-06	2.28938e-08	0.959127
2	119581439	121070811	426	8.40509e-05	6.62293e-09	0.301696
2	121073253	123241656	610	2.80664e-05	3.52205e-09	0.636269
2	123244233	124730999	490	2.66976e-05	1.98701e-09	0.549223
2	124733246	125735879	391	7.7665e-06	1.53491e-09	0.84286
2	125741434	127372889	487	-2.9714e-06	2.01e-09	0.947157
2	127374341	129310292	642	-1.75132e-05	2.53702e-09	0.728067
2	129312188	129864416	192	-2.05216e-08	7.58093e-10	0.999405
2	129864730	131463038	345	1.78278e-05	1.35064e-09	0.627607
2	131466136	133030349	182	-1.42844e-05	7.29572e-10	0.596914
2	133034031	133950661	354	1.21414e-05	1.395e-09	0.745125
2	133951544	136822267	941	4.54175e-05	4.07068e-09	0.476556
2	136825272	138619715	664	1.58743e-05	2.6824e-09	0.759223
2	138620371	139412389	238	3.78971e-06	9.29313e-10	0.901066
2	139413312	140902261	520	-1.68534e-05	2.00699e-09	0.706771
2	140902383	141803496	365	1.12707e-05	1.47549e-09	0.769204
2	141803602	143254981	623	-1.55548e-05	2.48996e-09	0.755252
2	143255262	145301314	517	5.06933e-05	2.90542e-09	0.346975
2	145303576	147252762	468	-1.63917e-05	7.51927e-09	0.850068
2	147255216	149268931	429	0.000170102	2.97776e-09	0.00182573
2	149270710	151184680	532	7.00949e-07	2.15357e-09	0.987949
2	151191481	152490219	474	6.24455e-05	1.88098e-09	0.149917
2	152491269	153369892	287	9.93809e-07	1.18328e-09	0.976952
2	153371042	154414456	398	4.52673e-05	1.63608e-09	0.263083
2	154415112	155208173	275	6.59413e-07	1.0969e-09	0.984115
2	155209736	156568446	422	1.26954e-05	1.78924e-09	0.764077
2	156568806	158165818	370	-7.12394e-06	1.46733e-09	0.852463
2	158173710	159574883	404	-3.55661e-06	1.6711e-09	0.930669
2	159575554	161077823	530	-8.13819e-05	9.0694e-09	0.392799
2	161078891	163358537	606	3.69165e-05	3.28593e-09	0.519571
2	163359084	165200324	405	2.68669e-05	1.61508e-09	0.503796
2	165202539	167120956	660	-4.82937e-05	3.38351e-09	0.4064
2	167123247	168427789	345	1.34366e-05	1.34845e-09	0.714434
2	168431583	169176766	290	1.49743e-05	1.15188e-09	0.659063
2	169178092	170973262	661	9.83565e-05	4.00303e-09	0.12005
2	170973461	172086127	400	9.51581e-05	1.66261e-09	0.0196098
2	172088943	173586201	516	1.48744e-05	2.21561e-09	0.752
2	173588663	175585616	658	1.57269e-05	2.68821e-09	0.761641
2	175586510	177326682	549	3.31635e-05	1.31734e-08	0.772626
2	177327202	178551958	481	8.02799e-05	5.17049e-09	0.264227
2	178552788	180138313	472	5.37282e-05	1.90718e-09	0.218589
2	180139219	180661233	283	-4.87392e-06	1.09398e-09	0.882849
2	180662102	181627195	382	2.77029e-05	1.47879e-09	0.47128
2	181628139	182840114	324	-1.44167e-05	3.49157e-09	0.807246
2	182845657	184442530	532	3.79498e-05	3.14984e-09	0.498923
2	184443166	185277576	237	-3.82856e-06	9.5084e-10	0.901189
2	185279087	186731282	338	1.9471e-05	1.43018e-09	0.606648
2	186731309	188540877	437	-1.32187e-05	1.83613e-09	0.757712
2	188542361	190794689	468	-2.09141e-06	1.89839e-09	0.961716
2	190797341	191870624	312	-1.30304e-05	1.66484e-09	0.749459
2	191873553	192695107	224	-3.33006e-05	9.20812e-10	0.272465
2	192696255	195109845	386	2.07165e-05	1.70691e-09	0.616068
2	195117932	197307918	522	4.58195e-05	2.15533e-09	0.323669
2	197308707	198140953	238	-1.27697e-05	9.76427e-10	0.682791
2	198141746	200498970	560	-4.8289e-05	2.52017e-09	0.336097
2	200504209	201571624	400	-2.75748e-05	2.12213e-09	0.549449
2	201572564	202829668	313	-4.58979e-06	1.52653e-09	0.906485
2	202830132	204814896	457	-0.000248353	2.51164e-08	0.117096
2	204815902	206043539	428	-4.64827e-06	1.69421e-09	0.910086
2	206045927	207721890	613	1.21377e-05	2.5292e-09	0.809285
2	207722425	208639154	336	2.94181e-05	1.33209e-09	0.420229
2	208641174	209940909	350	-5.7105e-05	1.39118e-09	0.125762
2	209941332	210832981	246	1.55157e-05	9.90156e-10	0.621954
2	210838781	212377672	555	5.73296e-05	5.43604e-09	0.436824
2	212377759	212845716	181	1.93022e-05	7.17898e-10	0.471277
2	212845994	215005050	732	0.000179177	4.1304e-09	0.00530424
2	215006557	216448007	508	3.59284e-05	2.03092e-09	0.42531
2	216449570	217184275	277	3.5989e-06	1.10812e-09	0.913906
2	217184715	218615634	518	-2.63786e-06	3.92023e-09	0.966395
2	218616633	219671910	322	5.61838e-05	2.76095e-09	0.284954
2	219675067	220774229	317	8.83348e-05	1.72928e-09	0.0336517
2	220775971	221445218	316	-5.64958e-06	1.22722e-09	0.87188
2	221445953	222985126	532	3.50589e-05	2.29216e-09	0.463998
2	222985611	224002780	371	1.02355e-05	1.44764e-09	0.787916
2	224003069	225832409	641	4.67393e-05	2.54395e-09	0.354094
2	225833758	227531180	539	0.000153435	2.13273e-09	0.000892322
2	227532464	228456451	307	-3.16516e-06	2.18245e-09	0.945983
2	228457117	229368530	364	1.67697e-06	1.43243e-09	0.964658
2	229368812	230282624	336	5.3903e-06	1.29558e-09	0.880958
2	230283310	231322125	409	-7.87957e-06	1.57803e-09	0.842767
2	231322831	232790491	442	-3.86902e-05	1.8631e-09	0.37006
2	232791948	233964632	390	-1.49555e-05	2.80687e-09	0.777724
2	233968153	234699046	304	1.81867e-05	1.29362e-09	0.613102
2	234699366	235626316	491	1.27333e-05	2.00856e-09	0.776321
2	235627087	236619385	407	-1.53017e-06	1.61593e-09	0.969636
2	236619713	238209382	520	5.99371e-05	3.17086e-09	0.287145
2	238209871	239122917	356	0.000180816	3.67198e-09	0.00284582
2	239123082	239801883	252	3.97317e-05	9.72929e-10	0.202739
2	239832097	240325991	202	-9.83139e-05	1.68947e-09	0.0167622
2	240327154	240961852	269	-1.08258e-05	1.0953e-09	0.743584
2	240962194	241907076	372	4.82671e-05	1.45799e-09	0.206202
3	60197	1128944	407	1.55404e-05	1.30322e-09	0.666847
3	1129028	1527748	279	-4.70161e-06	9.48222e-10	0.878648
3	1528147	2423237	524	-1.24376e-05	1.66768e-09	0.760697
3	2769392	3364279	342	-2.42027e-05	1.18844e-09	0.48264
3	2423999	2769230	186	3.19466e-06	6.23744e-10	0.898216
3	3364442	4430024	539	-3.67105e-06	1.73169e-09	0.929704
3	4430848	5564422	489	8.38576e-05	2.07696e-09	0.0657619
3	5565384	6421659	426	-4.47591e-06	1.39112e-09	0.904479
3	6422814	7509288	473	1.12502e-05	1.49935e-09	0.771401
3	7509715	7991133	319	-1.52034e-06	9.90528e-10	0.961472
3	7991981	9194649	633	5.91468e-05	2.10266e-09	0.197095
3	9195331	10526438	514	3.54342e-05	1.75205e-09	0.39725
3	10526803	11220278	316	2.58785e-05	1.17466e-09	0.450212
3	11221721	12858028	559	-4.63426e-05	7.52809e-09	0.593259
3	12859004	13523338	259	-2.51534e-05	1.7195e-09	0.544122
3	13524741	14309204	305	0.000117793	2.51207e-09	0.0187634
3	14309548	14816364	242	4.98631e-05	1.34385e-09	0.173766
3	14816745	16661587	697	1.68752e-05	2.82838e-09	0.75101
3	16662488	18454062	487	-1.02139e-05	1.58358e-09	0.797436
3	18457304	18886128	151	-6.42878e-05	4.72524e-10	0.003102
3	18886158	20752492	527	-1.12932e-05	1.68734e-09	0.783374
3	20753368	21522703	322	-8.40321e-07	1.04335e-09	0.979245
3	21523116	22102707	388	-1.62782e-05	1.23114e-09	0.642698
3	22103146	23122359	401	6.68908e-06	1.25276e-09	0.850103
3	23123318	23802647	225	-1.2292e-06	7.6428e-10	0.964535
3	23803541	25459497	771	-1.82258e-05	2.50909e-09	0.715966
3	25460109	26392563	276	3.43754e-05	1.54495e-09	0.381812
3	26393305	27606695	415	1.34861e-05	1.30053e-09	0.708435
3	27609447	29409547	682	9.49306e-07	2.24023e-09	0.983998
3	29409589	30716602	529	-0.000111176	3.74784e-09	0.0693665
3	30717661	31720982	384	-6.73072e-05	1.19502e-09	0.0515307
3	31721774	33011510	392	3.38213e-05	1.30647e-09	0.349424
3	33012981	33986974	296	-1.04425e-06	1.32442e-09	0.977109
3	33988115	35241960	420	-1.78445e-05	1.31995e-09	0.623311
3	35243764	36481385	436	-1.16432e-05	1.40747e-09	0.756294
3	36484375	38078255	524	-5.7432e-06	1.79945e-09	0.892304
3	38080101	38723967	214	-2.5856e-06	1.20326e-09	0.940582
3	38724849	40649760	622	2.40634e-05	2.04289e-09	0.594451
3	40660283	42184173	356	9.9835e-05	5.71898e-09	0.186785
3	42184361	45162316	894	-9.69968e-05	3.16611e-09	0.0847385
3	45165430	46657162	573	0.000153137	7.37824e-09	0.0746179
3	46657428	48525955	344	0.000141694	3.04006e-08	0.416413
3	48531227	52214640	733	0.000290168	5.67798e-08	0.223325
3	52215002	54078568	608	-0.00021749	2.45352e-08	0.164986
3	54080241	55731145	747	-3.06115e-05	2.85341e-09	0.566601
3	55733390	58063819	764	3.12949e-05	1.27355e-08	0.781542
3	58067795	58700675	269	-2.69337e-05	1.00726e-09	0.396079
3	58700802	60347135	798	-1.07951e-06	2.61001e-09	0.983142
3	60347701	61277928	517	-3.70674e-06	1.67035e-09	0.927734
3	61279726	62881664	700	-1.71531e-05	2.30884e-09	0.721106
3	62882619	63504979	257	1.54446e-05	8.38377e-10	0.593752
3	63505191	64473972	403	1.97664e-05	1.29058e-09	0.582169
3	64475164	65337581	472	-3.54832e-05	1.52591e-09	0.363687
3	65340365	66169323	315	2.48069e-05	1.03456e-09	0.44056
3	66170253	67294968	374	-2.94342e-06	1.23605e-09	0.933278
3	67299401	69197507	677	2.85024e-05	2.20825e-09	0.544158
3	69205190	70288126	357	-2.87481e-05	1.10639e-09	0.387433
3	70289919	71418327	329	0.000169538	1.90482e-09	0.000102525
3	71421152	73238935	658	-1.24638e-05	2.32422e-09	0.795997
3	73239448	75376291	750	-1.0626e-05	2.53777e-09	0.83294
3	75377075	76854466	302	-2.47467e-05	9.11322e-10	0.412359
3	76855676	77507524	256	7.96321e-05	8.05241e-10	0.00501227
3	77508835	79022673	425	9.30232e-06	1.30941e-09	0.797124
3	79024541	81187867	505	4.48393e-05	1.72141e-09	0.279818
3	81190039	82446513	330	-3.13616e-06	1.10175e-09	0.924725
3	82446746	83946780	351	1.24804e-05	1.13583e-09	0.711147
3	83947451	85090935	284	7.07246e-06	8.70432e-10	0.810548
3	85093629	86734415	407	5.35733e-05	1.41379e-09	0.154214
3	86736368	87407921	186	1.33739e-05	6.13946e-10	0.589369
3	87408634	88725583	343	-3.20686e-05	1.08495e-09	0.330261
3	88725754	94202010	403	9.40106e-05	2.21791e-09	0.0459117
3	94202771	96056259	440	3.84335e-05	1.4782e-09	0.317484
3	96679063	98299365	402	9.60816e-06	1.33128e-09	0.792294
3	100591848	101808006	432	-4.07995e-05	1.47971e-09	0.288855
3	98300731	100591006	696	2.37184e-05	2.40023e-09	0.628296
3	101808379	103025517	294	1.41374e-05	9.15286e-10	0.64029
3	103025715	103698105	189	7.08435e-06	5.71593e-10	0.766988
3	103700909	104579408	292	6.89381e-06	9.11854e-10	0.819417
3	104879008	106330349	452	-4.41413e-06	1.41073e-09	0.906446
3	106332831	107729547	417	-6.37716e-05	1.35114e-09	0.0827568
3	107730020	108635884	296	3.77793e-05	1.56935e-09	0.340255
3	108636466	109961316	359	3.04914e-06	1.1727e-09	0.92905
3	109962369	111416310	365	-5.83129e-06	1.18516e-09	0.865493
3	111416451	112182995	373	2.0083e-05	1.1865e-09	0.559869
3	112183360	113323793	362	1.27882e-05	1.22205e-09	0.714501
3	113324119	115280312	489	0.000125077	2.48656e-09	0.0121319
3	115282058	116450487	433	2.13593e-05	1.36791e-09	0.563596
3	116452274	117998840	600	-1.63803e-05	1.89431e-09	0.706654
3	118000136	120520317	897	8.16049e-05	2.82718e-09	0.124844
3	120521733	121335461	192	8.49226e-06	6.69318e-10	0.742721
3	121336367	122692039	503	0.000235278	3.09299e-09	2.33167e-05
3	122693533	123196819	178	7.02362e-05	4.18482e-09	0.277597
3	123200440	124677278	526	-0.000131414	4.22806e-09	0.0432779
3	124678230	125875831	374	-1.0685e-05	1.82721e-09	0.802614
3	125876862	126213162	181	3.14242e-05	1.43554e-09	0.406887
3	126213467	127471230	466	-1.66989e-05	2.91493e-09	0.757096
3	127471641	130243259	694	3.59614e-05	2.26012e-09	0.449389
3	130244120	131373405	296	-4.13279e-05	9.92803e-10	0.189644
3	131373740	132115911	397	7.78874e-05	1.19981e-09	0.0245383
3	132117285	133128449	370	1.06775e-05	1.16758e-09	0.754674
3	133129272	134383242	457	-1.7822e-05	1.54e-09	0.649724
3	134385789	137369181	967	6.26213e-05	3.25685e-09	0.272512
3	137370076	138662229	323	-0.000109041	1.64141e-09	0.00711465
3	138665796	140275652	675	1.82298e-05	2.17545e-09	0.69591
3	140276484	142863564	767	8.17406e-05	8.59865e-09	0.378047
3	142864473	143494546	313	4.83018e-06	1.01991e-09	0.879782
3	143495679	145663879	666	3.99766e-06	2.09344e-09	0.930375
3	145664135	146722271	368	-1.67298e-05	1.18773e-09	0.627368
3	146722383	148316359	400	-2.03195e-06	1.27678e-09	0.954652
3	148316766	149988630	629	-5.15101e-06	2.09554e-09	0.910408
3	149994553	151178708	406	1.80609e-05	1.32619e-09	0.61993
3	151178836	151904190	239	4.74721e-05	7.16364e-10	0.0761185
3	151905386	153054901	319	5.52025e-05	1.41049e-09	0.141602
3	153056839	154181836	423	0.000130515	1.73347e-09	0.00172006
3	154183562	156005200	446	-1.69391e-05	1.4087e-09	0.651762
3	156005905	157311596	474	-0.000159496	7.75368e-09	0.0700908
3	157312028	159272972	648	1.416e-05	3.04216e-09	0.797389
3	159274785	161523859	618	-3.85046e-05	2.168e-09	0.408262
3	161524489	162065286	224	-9.67878e-07	6.90794e-10	0.970624
3	162067622	163250087	357	-4.17105e-06	1.1895e-09	0.90374
3	163251056	164816939	462	-1.73995e-05	1.47878e-09	0.650934
3	164820183	167116849	562	6.59053e-06	1.77424e-09	0.875667
3	167117143	167912878	253	-3.26741e-05	8.25836e-10	0.255542
3	167913564	170158128	609	2.68294e-05	4.50541e-09	0.689371
3	170159134	171311936	400	7.04025e-05	1.50127e-09	0.069215
3	171312880	172965694	540	1.11269e-05	2.24475e-09	0.814325
3	172966405	174274308	445	-7.1971e-06	1.39074e-09	0.846967
3	174275336	175049294	298	6.20524e-06	9.33918e-10	0.839095
3	175050262	176268375	373	3.01384e-05	1.15111e-09	0.374378
3	176269091	177530606	423	-7.45357e-06	1.35682e-09	0.839643
3	177531847	179359242	556	-2.40728e-05	1.75963e-09	0.566054
3	179366819	181426554	468	8.69287e-05	1.48951e-09	0.0242981
3	181431571	182975975	361	1.83798e-06	1.16443e-09	0.957045
3	182976382	183762614	310	0.000104422	1.16856e-09	0.00225298
3	183762644	185262137	458	5.21875e-05	1.71138e-09	0.207123
3	185263467	186780913	519	0.000248935	4.84219e-09	0.00034706
3	186782999	187220633	179	-8.13462e-06	5.5207e-10	0.729185
3	187220777	188201380	418	-4.76663e-05	1.36223e-09	0.196538
3	188202550	189531496	443	2.227e-05	1.46487e-09	0.560659
3	189531911	190303805	344	-1.23196e-05	1.07902e-09	0.707628
3	190304172	190992002	244	-3.2613e-05	7.54226e-10	0.235023
3	190993386	191840443	317	5.0118e-06	9.90236e-10	0.873459
3	191840983	192753870	311	1.38056e-05	9.66994e-10	0.657071
3	192754177	193885973	426	5.3565e-06	1.46744e-09	0.888794
3	193886289	194464791	212	-1.3941e-05	7.3526e-10	0.607162
3	194756597	195854787	254	4.5316e-06	8.61352e-10	0.877291
3	195855401	196414159	158	3.22121e-07	5.32132e-10	0.988859
3	196415355	197962382	431	-2.26377e-05	1.46651e-09	0.554427
4	686563	1422863	254	1.27177e-05	5.47169e-08	0.956642
4	1478711	3612028	500	-6.65641e-05	3.61456e-09	0.268222
4	4264705	5044744	375	0.000107294	1.89861e-09	0.0138016
4	5047695	5971152	470	6.42934e-06	2.34857e-09	0.894456
4	5971634	7135912	423	1.91006e-05	2.18069e-09	0.682521
4	7136158	8054472	521	3.98855e-05	2.66495e-09	0.439743
4	8055323	9408136	264	2.25652e-05	1.6159e-09	0.57456
4	9408158	10696229	325	0.000222745	1.20634e-07	0.521316
4	10696913	12198579	643	1.35933e-05	8.11463e-09	0.880054
4	12201002	13002341	309	-5.50513e-06	1.59766e-09	0.890455
4	13002905	14394452	539	-3.2521e-05	2.71995e-09	0.532911
4	14394902	15849986	530	-0.000101413	3.36031e-09	0.0802105
4	15850685	16520118	326	-3.20574e-06	1.60275e-09	0.936178
4	16521003	18752293	749	0.00021283	3.97511e-09	0.000736379
4	18752722	20084049	401	3.14433e-05	1.99851e-09	0.481833
4	20084563	21292213	489	-2.02456e-06	2.48897e-09	0.96763
4	21292651	22393873	382	3.62733e-05	1.9038e-09	0.405784
4	22395570	23563570	329	-8.73059e-06	1.59694e-09	0.82706
4	23563931	24992827	584	4.58892e-05	2.86822e-09	0.391528
4	24993167	26468997	554	2.08846e-05	2.90995e-09	0.698643
4	26473220	27903383	429	-4.95811e-06	2.09911e-09	0.913823
4	27904556	28871862	349	-2.888e-05	1.76413e-09	0.491708
4	28872833	30453156	451	-7.62408e-06	2.27535e-09	0.873013
4	30453619	31739254	430	3.34716e-05	2.19576e-09	0.475038
4	31740009	32592949	261	1.53614e-05	1.32396e-09	0.672896
4	32593453	33640100	183	5.42092e-06	9.85341e-10	0.862891
4	33640864	35150284	355	1.55981e-06	2.16008e-09	0.973227
4	35151237	36301997	397	3.56688e-05	2.01668e-09	0.427036
4	36304377	37534798	521	-1.8508e-05	2.53389e-09	0.713114
4	37536119	37886455	177	4.50488e-06	8.71075e-10	0.878686
4	37887735	38974458	486	0.00012628	7.25579e-09	0.138209
4	38976533	40199852	385	1.0547e-05	2.96631e-09	0.846449
4	40200304	40869208	221	2.47362e-05	1.10529e-09	0.456853
4	40870402	42662283	638	1.63427e-05	3.20553e-09	0.772847
4	42662718	43962569	423	-1.73044e-06	2.19052e-09	0.970507
4	43963518	45187835	379	1.61669e-05	2.02095e-09	0.719128
4	45188855	47543891	567	2.88738e-05	3.0868e-09	0.603275
4	47544012	48226267	246	2.21029e-05	1.29821e-09	0.539581
4	48227642	53412129	370	-8.98719e-06	2.45489e-09	0.856063
4	53413674	55202613	540	-0.000107281	4.31474e-09	0.102422
4	55202697	57418400	736	9.58276e-05	3.78381e-09	0.119268
4	57420107	58696072	537	3.22339e-06	2.73967e-09	0.950895
4	58697912	59358251	209	-2.92452e-06	1.04534e-09	0.927927
4	59358729	60145179	238	1.0148e-06	1.16734e-09	0.976305
4	60145181	61371992	344	-9.44059e-06	1.74703e-09	0.821307
4	61372415	61872517	154	-1.10458e-05	7.43061e-10	0.68532
4	61872656	64117718	553	8.83244e-06	2.79691e-09	0.867362
4	64118963	65300308	209	6.92863e-06	1.12528e-09	0.836365
4	65562213	66598615	339	1.41473e-05	1.70244e-09	0.731692
4	66599449	68058793	439	-4.64343e-05	2.26146e-09	0.328849
4	68456074	69954151	241	9.37062e-06	1.36845e-09	0.800028
4	69954297	70517143	246	-3.25433e-06	1.38053e-09	0.930205
4	70517792	71516586	375	1.33617e-05	1.97086e-09	0.763431
4	72416258	75196731	617	-1.72298e-05	3.1941e-09	0.76047
4	75555658	76283179	256	3.55948e-07	1.19454e-09	0.991783
4	76284248	77128724	324	1.66711e-05	1.75819e-09	0.690935
4	77129568	78333381	510	2.97077e-05	3.44223e-09	0.612612
4	78333798	79469226	435	-3.19966e-05	2.2331e-09	0.498346
4	79470550	80994124	388	-0.000114819	2.31454e-09	0.0170041
4	80995881	81978151	226	-4.00209e-06	1.19009e-09	0.907644
4	81979993	83012967	356	-3.29737e-05	1.85656e-09	0.444112
4	83017789	83994716	344	4.60166e-05	1.8078e-09	0.279128
4	83998014	85080933	358	-8.21741e-06	1.77448e-09	0.845335
4	85081980	87980070	788	8.74053e-05	2.66798e-08	0.592571
4	87980748	89236855	477	-0.000102484	5.77266e-07	0.892701
4	89238369	90126190	254	6.60269e-05	5.30435e-09	0.36463
4	90126331	91453993	362	1.6051e-05	1.80501e-09	0.705579
4	91456722	94229509	673	-7.281e-06	3.47243e-09	0.901664
4	94230511	95596188	449	-6.16398e-05	7.29115e-09	0.47037
4	95596744	96181408	203	0.000126167	3.01211e-09	0.0215132
4	96182669	96464931	178	-1.86872e-05	8.5105e-10	0.521801
4	96466095	97911191	462	-6.7827e-06	2.4295e-09	0.89055
4	97911459	99422081	341	2.17449e-05	2.35283e-09	0.653941
4	99423280	100322786	338	1.20836e-05	2.19568e-09	0.796502
4	100323029	101897750	534	4.15198e-05	4.65286e-09	0.54273
4	101898276	103387944	489	6.38017e-05	2.83314e-09	0.230658
4	103388441	104802530	381	-8.53161e-05	3.40514e-09	0.143726
4	104803329	106479425	452	-1.1478e-05	7.0477e-09	0.891249
4	106482185	108468632	549	-4.14975e-05	3.13146e-09	0.458351
4	108469756	109979131	490	-3.56896e-05	2.54864e-09	0.479599
4	109980374	112204254	651	0.000160045	3.24009e-09	0.00492854
4	112204259	114902479	880	1.89806e-06	4.59124e-09	0.977653
4	114904730	117275534	623	-8.87052e-06	3.38032e-09	0.878737
4	117275542	118219755	296	-1.24545e-06	1.4186e-09	0.973621
4	118220292	119945314	571	-3.9142e-05	2.91838e-09	0.468724
4	119946706	121391843	473	-6.0614e-06	2.58731e-09	0.905145
4	121393020	121973864	218	3.8647e-05	1.06453e-09	0.236214
4	121976226	123561869	478	-1.45739e-05	2.45341e-09	0.76858
4	123563078	125863762	687	9.35876e-05	5.59317e-09	0.210796
4	125863974	127236805	440	-1.60222e-05	2.14936e-09	0.729648
4	127237363	129514427	566	0.000134882	5.45993e-09	0.067939
4	129514448	130364383	247	9.37447e-07	1.28018e-09	0.979097
4	130364741	130949530	178	2.08191e-05	9.13517e-10	0.490938
4	130950008	131948861	329	-7.40658e-06	1.63006e-09	0.854446
4	131951466	133741365	418	1.35263e-05	2.16561e-09	0.771309
4	133741753	135744132	473	3.67659e-06	2.48576e-09	0.941216
4	135749591	137247266	350	2.78623e-05	1.71109e-09	0.500586
4	137247703	137987679	267	-1.01048e-05	1.27397e-09	0.777096
4	137988838	139114529	359	3.67082e-06	1.76555e-09	0.930384
4	139115093	139552965	196	8.1177e-06	9.58257e-10	0.79314
4	139553359	140546206	283	4.42925e-05	1.43919e-09	0.242993
4	140548713	141751418	417	3.75319e-06	2.08724e-09	0.934526
4	141752960	142807957	306	2.12345e-05	1.49879e-09	0.583353
4	142808503	145021868	571	1.10178e-05	3.31813e-09	0.848313
4	145024452	148047972	717	0.000196901	9.88818e-09	0.0476906
4	148053679	150632409	680	2.56279e-05	3.55755e-09	0.667435
4	150634191	153226998	744	-8.02031e-06	4.13967e-09	0.900797
4	153233476	154947363	488	6.43392e-07	3.3155e-09	0.991085
4	154949091	156604003	529	1.29987e-06	2.57384e-09	0.979559
4	156604173	158112985	508	8.4702e-05	3.38789e-09	0.145608
4	158114105	160356254	568	2.4241e-05	2.94763e-09	0.655241
4	161056173	161796696	286	6.395e-06	1.38912e-09	0.863766
4	162151565	162629423	168	9.97042e-06	7.95289e-10	0.723676
4	162629512	163181531	195	-1.1711e-06	9.7789e-10	0.970127
4	163183341	163726178	169	-1.4865e-05	8.1726e-10	0.603079
4	163728264	164910818	339	1.05157e-05	1.69504e-09	0.798402
4	164913270	165817608	324	5.86852e-06	1.59572e-09	0.883203
4	165820093	166609852	288	-7.42856e-06	1.3954e-09	0.842369
4	166611193	167643023	254	1.88118e-05	1.2215e-09	0.590406
4	167643601	169568082	640	-4.98519e-06	3.16406e-09	0.929379
4	169569516	170676328	348	2.25365e-05	1.7866e-09	0.593911
4	170678993	172735897	526	-5.48565e-06	2.72903e-09	0.916369
4	172737462	173760563	276	-2.08954e-05	1.42604e-09	0.580038
4	173761916	174832248	243	-2.54592e-06	1.32566e-09	0.944254
4	174833988	176193705	444	-2.85748e-05	2.12612e-09	0.535447
4	176199091	177290105	294	3.0305e-05	1.42871e-09	0.422695
4	177290945	177972278	245	1.13497e-06	1.21709e-09	0.974047
4	177974062	178758792	280	-2.60148e-05	1.34278e-09	0.477745
4	178758930	180119509	419	-2.99715e-05	2.03729e-09	0.506676
4	181732746	182420390	326	-3.00068e-06	1.60599e-09	0.940312
4	180120693	181732608	726	1.01102e-05	3.6017e-09	0.866219
4	182420863	184283167	807	1.46265e-05	3.96635e-09	0.816348
4	184283411	185477454	457	-0.000113926	2.3053e-09	0.0176545
4	185477964	185932497	186	2.19336e-05	9.68666e-10	0.480977
4	185934003	187113041	471	2.40683e-05	2.39606e-09	0.622935
4	187114073	188687052	593	-4.80328e-05	2.87643e-09	0.37047
4	188687155	189524815	289	-5.24757e-06	1.43592e-09	0.88986
4	189525752	190088167	216	1.48977e-06	1.10885e-09	0.964316
4	190088768	191043878	160	1.05485e-06	7.58508e-10	0.969448
5	10056	1267356	313	-2.49107e-05	8.57063e-10	0.394823
5	1270983	1762678	190	-1.29885e-05	5.57563e-10	0.582275
5	1763566	2369337	317	4.04723e-05	9.31247e-10	0.184757
5	2369710	2979000	338	1.0661e-05	8.99072e-10	0.722178
5	2979710	3600334	381	-2.52184e-05	1.03756e-09	0.433682
5	3601924	4222111	238	-1.35936e-05	6.53218e-10	0.594817
5	4223577	5137474	335	3.66518e-05	9.16649e-10	0.226056
5	5137788	5718773	299	1.79019e-05	8.20334e-10	0.531948
5	5719162	6858229	571	7.72131e-06	1.54714e-09	0.844373
5	6859297	7852978	423	1.8997e-05	1.08938e-09	0.564907
5	7853304	9084076	536	-5.47488e-06	1.36191e-09	0.882063
5	9084701	10533767	683	1.43895e-05	1.87148e-09	0.739419
5	10666804	11170506	279	1.68797e-05	7.16303e-10	0.528244
5	11170703	13603734	655	1.1324e-05	1.67917e-09	0.782283
5	14988284	16034608	271	1.53057e-05	7.31492e-10	0.571454
5	13603883	14987807	614	-6.33929e-05	1.62358e-09	0.115656
5	16035369	17161451	402	-4.90915e-05	1.07761e-09	0.134795
5	17162704	18048683	202	1.50924e-05	5.5805e-10	0.522898
5	18050107	18791978	227	1.79933e-06	5.85273e-10	0.940711
5	18792568	19486153	235	7.58947e-06	6.17325e-10	0.760016
5	19487359	20414139	260	-1.28739e-06	6.35543e-10	0.959272
5	20415799	21573200	219	2.62018e-05	5.39454e-10	0.25927
5	21574347	23150924	519	1.01358e-05	1.34643e-09	0.782373
5	23153562	24794957	447	-1.99714e-05	1.16038e-09	0.557683
5	24796795	26183141	409	1.92831e-05	1.08167e-09	0.557665
5	26185302	26849079	179	-1.3617e-06	4.55648e-10	0.949136
5	26849808	28303480	336	3.70884e-06	8.43286e-10	0.898372
5	28310093	30129786	539	8.81887e-07	1.41141e-09	0.981272
5	30130713	31748529	589	-5.89737e-05	3.75894e-09	0.336104
5	31748611	33944217	773	-2.25782e-05	2.11383e-09	0.623369
5	33945758	35798682	557	4.70364e-05	1.4804e-09	0.221524
5	35799275	37888797	621	2.57623e-05	3.18365e-09	0.647969
5	37889231	39438373	549	-0.000184755	2.79295e-09	0.000472394
5	39438575	40954879	579	7.43034e-05	3.80951e-09	0.228646
5	40955561	42620153	495	-0.00012156	2.22154e-09	0.00990673
5	42623245	43859513	281	6.73845e-07	1.40731e-09	0.985669
5	43862567	45286358	250	2.38448e-05	6.81057e-10	0.360877
5	45286977	50161698	266	-1.91354e-07	7.88765e-10	0.994564
5	50162186	52133670	588	0.000117328	5.71143e-09	0.120545
5	52134410	52661197	263	-4.65965e-05	1.11017e-09	0.161967
5	52662483	53513531	293	2.2877e-05	2.46202e-09	0.644758
5	53515888	55412347	702	-2.07418e-05	2.98151e-09	0.704045
5	55413961	55932471	237	-1.07942e-05	4.13183e-09	0.866641
5	55933701	57337744	506	-3.72393e-05	1.35105e-09	0.310996
5	57338357	58834736	716	-2.45213e-05	1.81739e-09	0.565155
5	58834852	60880207	508	-4.29547e-05	1.68709e-09	0.295662
5	60883078	62531300	596	-3.46313e-05	1.86336e-09	0.422397
5	62531952	63837838	342	3.87204e-06	9.34088e-10	0.899185
5	63840208	65083148	419	6.3211e-06	1.7377e-09	0.879473
5	65083209	65909616	277	-2.0581e-05	8.11715e-10	0.470061
5	65910316	67096208	454	3.86468e-05	1.19987e-09	0.264553
5	67096780	70682458	587	-5.43358e-05	4.16469e-09	0.399807
5	70683839	72420748	537	-2.16208e-06	1.62622e-09	0.957242
5	72420784	73507955	468	0.000112443	7.76989e-09	0.202088
5	73508509	75240469	595	1.2431e-05	1.54877e-09	0.752098
5	75242395	75740199	194	1.27735e-07	5.11602e-10	0.995494
5	75743532	77203135	614	2.56704e-05	2.35087e-09	0.5965
5	77203718	79068089	545	9.81932e-05	2.20906e-09	0.0366909
5	79068300	80480761	598	4.01932e-05	3.54771e-09	0.4998
5	80481996	81712715	364	4.70151e-05	9.71783e-10	0.131509
5	81714078	82658571	301	-3.1999e-05	9.87159e-10	0.308461
5	82660901	84397685	477	3.48726e-05	1.30424e-09	0.334236
5	84399219	85315500	295	-1.07452e-05	7.29046e-10	0.69066
5	85316429	86490293	289	2.03771e-05	9.08168e-10	0.498929
5	86492986	88065637	274	-6.56894e-07	7.11004e-10	0.980346
5	88069593	90500398	587	-4.88511e-05	2.04896e-09	0.280492
5	90504842	93602613	624	7.64423e-06	1.71264e-09	0.853453
5	93607443	95822590	673	4.89022e-05	1.81134e-09	0.250547
5	95822732	96867936	397	-3.00642e-05	1.04512e-09	0.352389
5	97436504	99258325	511	-5.52524e-05	1.39557e-09	0.139134
5	99259751	101101103	436	2.36056e-05	1.11492e-09	0.479592
5	101101325	102681586	407	1.32405e-05	1.09894e-09	0.689593
5	102686157	104542488	603	-8.9337e-06	1.58703e-09	0.82256
5	104543131	105885913	289	3.69251e-06	7.50376e-10	0.892772
5	105887333	106800282	293	-1.3903e-05	7.94857e-10	0.621918
5	106800765	108633176	674	2.62301e-05	1.77504e-09	0.533561
5	108633347	109231597	222	6.91387e-05	5.63261e-10	0.00357776
5	109232816	110819753	443	2.08883e-05	1.15129e-09	0.538147
5	110821786	111962676	423	7.04214e-06	1.12718e-09	0.83386
5	111963025	112396750	137	5.35171e-05	7.82098e-10	0.0556652
5	112397011	113603768	504	8.66527e-05	1.31347e-09	0.0168045
5	113604579	114448326	317	-1.28055e-05	8.23162e-10	0.65536
5	114448597	115828291	593	1.02074e-05	1.56577e-09	0.796439
5	115829425	117003674	453	1.66691e-05	1.22077e-09	0.633304
5	117004531	117712427	241	-3.03477e-05	6.43912e-10	0.231716
5	117714517	119668423	610	3.3142e-05	1.61145e-09	0.40903
5	119669457	120962383	450	2.24725e-06	1.17819e-09	0.9478
5	121485609	122603725	404	4.66557e-05	1.54795e-09	0.235686
5	122604501	123236124	234	-2.17463e-05	9.64327e-10	0.483751
5	123238611	123797013	193	6.62611e-06	5.30843e-10	0.77366
5	123798436	124746813	385	8.24422e-06	1.28157e-09	0.817865
5	124748624	126938920	747	-8.5887e-06	2.04e-09	0.849186
5	126940058	128727903	607	7.32618e-05	4.82838e-09	0.291731
5	128730275	130376511	373	-4.16643e-06	1.02266e-09	0.89634
5	130376936	131873073	393	-5.73186e-06	3.59191e-09	0.923808
5	131874022	132603137	185	-3.32067e-05	1.6694e-09	0.416375
5	132609517	134321546	598	3.24815e-06	1.6476e-09	0.93622
5	134329463	135339464	391	-5.7932e-06	1.33783e-09	0.874153
5	135340951	137948424	820	-3.57976e-05	2.08561e-09	0.433124
5	137950183	140644484	640	3.47693e-05	3.10791e-09	0.532838
5	140644957	141640050	371	-7.52781e-06	1.41407e-09	0.841335
5	141640419	142230251	220	4.13964e-05	5.99365e-10	0.0908562
5	142230949	144583138	842	1.37224e-05	2.18122e-09	0.768895
5	144584265	145803004	358	-2.72462e-06	9.3361e-10	0.928946
5	145803849	147651230	632	1.92703e-05	1.67051e-09	0.637297
5	150395351	150917796	305	-1.12671e-05	8.11812e-10	0.692515
5	147665223	150393107	1011	-9.79624e-05	3.97566e-09	0.120266
5	150918158	152360494	512	1.11657e-06	1.30787e-09	0.97537
5	152361546	152864614	163	4.16617e-06	4.54707e-10	0.845099
5	152867348	153494463	283	7.46954e-05	7.39516e-10	0.00601876
5	153495193	154448863	349	6.5755e-05	1.53522e-09	0.093308
5	154449856	155290211	329	-1.67821e-05	8.43341e-10	0.563339
5	155290613	156628287	431	-3.53496e-06	1.1029e-09	0.915231
5	156629754	157197141	261	-2.54329e-05	7.62073e-10	0.356898
5	157199547	158491655	487	-0.00011167	3.18492e-09	0.047846
5	158492279	159135376	241	2.88464e-05	6.35616e-10	0.252549
5	159136348	160908680	669	9.91236e-06	1.78127e-09	0.814316
5	160910101	161688620	201	-5.42475e-07	5.202e-10	0.981024
5	161688913	162741298	298	-1.88967e-05	7.6174e-10	0.493552
5	162742614	163769136	379	4.27617e-05	1.29076e-09	0.233955
5	163769738	164944949	360	-4.38502e-05	1.46104e-09	0.251297
5	164947504	165638940	202	4.56353e-06	7.8502e-10	0.870615
5	165642395	166432731	278	2.06711e-05	7.9356e-10	0.463075
5	166433367	167760730	448	3.31802e-05	1.36002e-09	0.368271
5	167761922	169124478	599	3.63334e-05	1.65477e-09	0.371763
5	169125063	170889081	795	1.21439e-05	2.18681e-09	0.795104
5	170891834	171772889	327	3.12025e-05	9.17113e-10	0.302853
5	171775715	172376903	252	-1.32405e-05	1.09782e-09	0.689443
5	172377031	173611384	500	-0.000225726	4.31141e-09	0.000586624
5	173613085	174468408	368	-1.1184e-05	1.07824e-09	0.733408
5	174468624	176128648	522	1.00747e-06	1.44602e-09	0.978864
5	176129392	177991305	487	8.4366e-06	3.83122e-09	0.891583
5	177992368	178410668	170	7.45947e-06	4.49611e-10	0.724992
5	178410839	179245749	290	1.45973e-05	1.17515e-09	0.670239
5	179245856	180007693	250	4.93013e-06	6.94343e-10	0.851583
5	180008456	180790950	179	-1.31345e-05	6.63514e-10	0.610118
6	63979	824529	244	7.77691e-06	1.33726e-09	0.831587
6	826312	1582647	414	-2.24372e-05	2.29156e-09	0.639279
6	1582926	2890836	581	0.00035299	1.21256e-08	0.00134775
6	2891016	4315210	602	2.08961e-05	3.34128e-09	0.717725
6	4317398	5056146	363	3.47933e-05	2.05294e-09	0.442544
6	5057399	6246639	595	3.87266e-05	3.3377e-09	0.502651
6	6246984	7328580	543	0.000179753	5.44541e-08	0.44112
6	7329417	8791321	639	6.35058e-06	3.72761e-09	0.917157
6	8791421	9760323	329	4.61462e-05	1.85165e-09	0.283541
6	9764413	11234164	597	1.47522e-05	3.31519e-09	0.797786
6	11235682	12183952	448	-2.71783e-06	2.61098e-09	0.957581
6	12186102	13388480	531	4.12294e-05	3.00956e-09	0.452324
6	13389521	14618107	462	-2.40048e-05	3.12558e-09	0.667653
6	14619148	15998368	518	-4.44948e-05	2.8795e-09	0.407
6	17069966	19203108	772	-4.89397e-05	4.82691e-09	0.481176
6	19203782	20228741	411	-3.42687e-05	2.27963e-09	0.472918
6	20231516	22049758	687	-0.000121302	8.17e-09	0.179592
6	22052425	23495209	642	6.76824e-05	3.50212e-09	0.25275
6	23495260	23935020	202	2.08252e-05	1.17627e-09	0.543715
6	23935352	24799440	361	1.94436e-05	2.02608e-09	0.665767
6	15998406	17067160	426	-1.94288e-05	2.34048e-09	0.687978
6	24803038	25483400	347	0.00018728	4.48711e-08	0.376634
6	25484295	26774948	350	0.000142301	1.01203e-07	0.654648
6	26778827	28669698	177	0.000294125	5.13119e-08	0.194135
6	32900018	33863002	273	2.13996e-05	2.40895e-09	0.662832
6	33863662	35451187	415	5.90534e-05	7.05964e-09	0.482159
6	35452346	36608267	309	-7.74769e-06	1.91826e-09	0.85959
6	38687185	39021712	186	-1.07842e-05	1.03936e-09	0.737996
6	36611164	38686222	842	3.42571e-05	4.86203e-09	0.623219
6	39022698	40344526	584	-5.00345e-05	6.7335e-09	0.54203
6	40345542	42105449	718	1.27883e-06	4.16385e-09	0.984188
6	42105555	43957473	466	0.000361486	9.75801e-09	0.000252801
6	43959116	45787468	583	0.000247561	2.03547e-08	0.0827056
6	45788111	46556325	274	-3.79104e-05	2.38649e-09	0.437732
6	46560003	47885216	589	-6.39859e-05	3.58312e-09	0.285097
6	47887063	49494241	436	1.12327e-05	2.79336e-09	0.831693
6	49494933	50406476	279	1.7979e-06	1.61333e-09	0.964297
6	50406575	51703012	431	1.35379e-05	2.53646e-09	0.78808
6	51704668	53402679	697	2.07129e-05	3.99494e-09	0.743133
6	53405127	54291407	399	1.61577e-05	7.27546e-09	0.849756
6	54293261	56103747	682	-2.09516e-05	2.8019e-08	0.900391
6	56104522	57082026	297	-5.3556e-05	1.61618e-08	0.673556
6	58139505	62691733	288	-9.42481e-06	1.88525e-09	0.828158
6	62692409	63712779	253	-8.97944e-06	1.74681e-09	0.829888
6	63713620	65760585	459	1.03412e-05	3.2333e-09	0.855689
6	65762553	67028107	460	-2.52189e-06	2.73402e-09	0.961532
6	67029501	67556729	219	-2.39849e-05	1.23663e-09	0.495207
6	67557245	68546601	348	-1.95495e-06	1.99263e-09	0.965068
6	68546995	69295414	275	-1.12098e-05	1.50532e-09	0.772639
6	69295526	70359936	372	6.61259e-06	2.22385e-09	0.888484
6	70360869	72448598	780	9.67424e-06	4.70763e-09	0.887871
6	72449421	73170712	266	6.22881e-06	1.53938e-09	0.87386
6	73171594	75064563	584	2.21015e-05	3.39279e-09	0.704361
6	75065279	75843360	146	1.96494e-06	1.4132e-09	0.958314
6	75843845	77257094	364	-1.09375e-05	2.42325e-09	0.824168
6	77257275	78957547	612	5.88694e-06	3.69825e-09	0.922882
6	78958134	79861169	269	5.59183e-06	1.71312e-09	0.892532
6	79862483	80556359	306	-5.10451e-05	2.34663e-09	0.292004
6	80557170	82387384	612	-8.22326e-05	5.51896e-09	0.26833
6	82387920	83904869	453	-7.83055e-05	5.54965e-09	0.293195
6	83908232	86040334	725	8.99937e-06	5.43566e-09	0.902849
6	86040497	87138115	303	1.77171e-05	1.97499e-09	0.690138
6	87140364	88532072	425	5.57041e-06	2.77009e-09	0.915711
6	88533324	89668547	385	-2.68328e-06	2.14247e-09	0.953772
6	89673861	91400644	683	-2.65501e-07	4.47457e-09	0.996833
6	91401234	93426186	662	-2.36902e-05	3.73878e-09	0.698431
6	93429797	94919277	537	2.49238e-05	3.13909e-09	0.656429
6	94920611	97093037	578	1.91455e-05	3.36496e-09	0.741365
6	97093295	98893182	463	-3.59408e-05	2.74276e-09	0.492544
6	98893830	100286683	517	-8.55306e-06	2.95452e-09	0.874966
6	100287245	101862923	405	2.23916e-05	2.4984e-09	0.654171
6	101863563	102887537	304	7.00429e-06	1.69239e-09	0.864805
6	102888281	104211089	410	7.88425e-06	2.48083e-09	0.874226
6	104211475	105752435	468	6.59497e-05	2.70613e-09	0.204882
6	105754306	106921804	445	-8.5164e-06	2.40541e-09	0.862145
6	106922281	108322638	544	8.83721e-06	3.07389e-09	0.873359
6	108325624	110654066	644	-5.64133e-05	4.25432e-09	0.387093
6	110654605	111390344	220	6.53965e-07	1.71533e-09	0.987402
6	111391537	114218733	947	0.000161715	6.09669e-09	0.0383485
6	114220361	116130955	544	-1.29335e-05	3.11275e-09	0.816681
6	116130983	117566682	438	-2.22203e-05	2.69912e-09	0.668869
6	117567468	119071713	491	-3.27741e-05	2.89075e-09	0.542144
6	119075856	120628075	475	3.79355e-05	2.75202e-09	0.469596
6	120628214	121673627	317	3.65046e-06	1.91966e-09	0.933599
6	121674337	123104703	469	-2.62975e-05	2.85371e-09	0.622523
6	123105676	123889346	287	1.13014e-05	1.5794e-09	0.776125
6	123890282	125333797	539	1.54508e-05	3.01049e-09	0.77825
6	125336799	128759251	749	0.00015944	4.94297e-08	0.473287
6	128759755	130538497	679	0.00016806	8.18507e-09	0.0632255
6	130540383	131972731	503	1.69072e-05	1.10441e-08	0.872187
6	131973932	133867802	742	0.000349167	4.69185e-08	0.106965
6	133869809	136186007	640	3.41342e-05	3.72853e-09	0.576154
6	136186368	137811295	378	-3.01283e-05	4.0625e-09	0.636433
6	137813095	139532424	636	1.25387e-06	3.54394e-09	0.983196
6	139533572	142036032	604	-2.38002e-05	3.57902e-09	0.690755
6	142036912	143719278	522	1.61481e-06	3.02112e-09	0.976562
6	143720467	146663272	917	-0.000138764	5.62405e-09	0.0642637
6	146665424	148179283	490	2.64719e-05	2.9004e-09	0.623046
6	148180191	148917941	405	5.84904e-06	3.37261e-09	0.919775
6	148919158	150298842	535	-4.64998e-05	3.34494e-09	0.421396
6	150299299	151097980	447	5.8298e-05	2.44387e-09	0.23829
6	151100484	151929942	370	0.000211273	3.77415e-08	0.27681
6	151930249	153550147	740	0.00050237	4.52062e-08	0.0181382
6	153551177	155228511	618	2.12727e-05	3.52388e-09	0.720078
6	155229566	156756457	632	-2.1949e-05	6.12764e-09	0.779176
6	156761338	157398853	214	8.45467e-05	1.24171e-09	0.0164257
6	157402041	158192951	210	-8.03008e-06	1.19723e-09	0.816478
6	158193244	159318774	481	-1.60565e-05	2.89567e-09	0.765409
6	159319812	159792458	215	-4.33185e-06	1.37146e-09	0.906882
6	159793334	161123451	579	3.79213e-06	3.48738e-09	0.948799
6	161123771	162298351	562	-1.93374e-06	3.16331e-09	0.972573
6	162300151	163277414	457	2.19054e-07	2.6098e-09	0.996579
6	163277858	164003180	324	3.52605e-05	1.79567e-09	0.405354
6	164006012	165242243	567	5.07123e-05	6.31025e-09	0.523216
6	165246062	166191910	470	4.96615e-05	2.54259e-09	0.324684
6	166193932	167177733	571	4.97592e-05	3.15907e-09	0.375991
6	167178790	168548525	457	3.91984e-05	3.07878e-09	0.479911
6	168549335	169231503	322	1.88068e-05	1.78332e-09	0.656067
6	169231937	171049558	757	1.53257e-05	4.46269e-09	0.818547
7	20608	1490775	329	5.87323e-05	7.8405e-09	0.507143
7	1493090	2479029	265	-5.97752e-06	1.17829e-09	0.861756
7	2480729	2930941	168	-6.95267e-05	7.63415e-10	0.0118577
7	2931676	3736942	429	3.7409e-06	1.8076e-09	0.929886
7	3738087	4783224	415	-7.26516e-05	2.85893e-09	0.174222
7	4783723	5412932	159	-2.61576e-05	6.83396e-10	0.317019
7	5414602	6912527	298	1.72821e-05	1.39136e-09	0.643138
7	7168493	7679885	251	-1.2441e-05	1.01096e-09	0.695589
7	7680697	8475147	429	2.43928e-05	1.81702e-09	0.567157
7	8476787	9223721	391	1.11824e-05	1.59336e-09	0.779369
7	9223762	9893744	304	-4.44376e-06	1.19266e-09	0.897615
7	9894421	11298815	563	-8.18493e-07	2.2676e-09	0.986286
7	11299552	12687871	755	2.95157e-05	3.01044e-09	0.590615
7	12689322	13674908	429	2.0788e-05	1.74564e-09	0.618802
7	13675094	14941781	556	6.71991e-06	2.29298e-09	0.888396
7	16481863	17277084	401	-1.71073e-05	1.6216e-09	0.670965
7	14942134	16480989	673	-2.06864e-06	7.93035e-09	0.981467
7	17279294	18861958	603	0.000168271	2.48537e-09	0.000737341
7	18863387	19975992	432	7.65967e-05	1.85236e-09	0.0751246
7	19978609	21712233	739	-3.03845e-05	3.0144e-09	0.579978
7	21712615	22811384	564	8.55407e-05	2.32953e-09	0.0763441
7	22811921	24389035	620	3.39232e-05	2.528e-09	0.499869
7	24389147	24980408	278	4.79042e-05	1.12818e-09	0.153807
7	24982494	26300992	584	-0.000435031	8.22426e-09	1.61038e-06
7	26302668	28038375	681	8.5061e-05	1.81543e-08	0.52784
7	28039590	28710596	314	-7.99802e-06	2.28301e-09	0.867063
7	28710857	30171413	718	-6.36678e-05	5.7658e-09	0.401764
7	30172195	31608495	552	2.94291e-05	1.01863e-08	0.770602
7	31609317	33150311	642	3.87688e-05	2.58089e-09	0.445387
7	34940039	35614036	267	6.83851e-07	1.02204e-09	0.982934
7	35615611	37353302	748	1.3672e-05	2.98784e-09	0.802492
7	37354091	38159855	389	0.000231798	2.77873e-08	0.164363
7	39535570	40925323	332	5.75578e-05	1.69288e-09	0.161838
7	38160558	39534540	601	3.8913e-05	2.40523e-09	0.427519
7	40926906	42494824	540	7.51743e-05	2.28048e-09	0.115444
7	33151181	34939884	658	4.90174e-05	2.63583e-09	0.339703
7	42495555	44971837	777	5.25211e-05	3.99879e-09	0.406223
7	44972152	46665658	604	0.000117227	3.46711e-09	0.0464951
7	46667873	47279128	298	1.66027e-05	1.19823e-09	0.63149
7	47281095	49130572	743	-4.10765e-05	2.99942e-09	0.45324
7	49131824	49821750	268	-8.17967e-07	1.03329e-09	0.979699
7	49822437	51674880	701	3.37436e-05	4.90986e-09	0.630113
7	51675218	52274523	263	4.06636e-06	1.0325e-09	0.899297
7	52275656	53175065	445	7.84252e-06	1.75578e-09	0.851533
7	53348777	54707110	479	6.94641e-06	1.89873e-09	0.873342
7	54707337	55641707	407	-2.38465e-05	1.59948e-09	0.551003
7	55641798	57382254	343	-3.58183e-05	1.37096e-09	0.33336
7	57382271	62556935	144	7.34153e-06	5.79898e-10	0.760467
7	62557202	64193303	255	2.42047e-06	1.03461e-09	0.940015
7	65570310	66453460	197	1.41732e-07	1.10625e-09	0.9966
7	66454071	67369810	305	-2.53278e-05	1.19108e-09	0.46302
7	67370861	68125403	276	-3.91841e-06	1.1242e-09	0.906966
7	68126378	68561421	163	4.85384e-06	6.3685e-10	0.847477
7	68562932	69806895	263	-2.00297e-05	1.81155e-09	0.637928
7	69808153	71204524	507	4.68401e-05	2.04868e-09	0.300735
7	71205507	71873571	219	1.79423e-05	8.56796e-10	0.539896
7	71874997	73996533	312	-0.000110597	6.02274e-09	0.154128
7	73997700	76550299	295	9.82524e-06	1.36048e-09	0.789948
7	76551983	77101532	151	-1.10073e-05	7.82459e-10	0.693947
7	77102731	77953248	359	1.98029e-05	1.47299e-09	0.605872
7	77954163	78839317	449	1.60818e-06	1.79823e-09	0.969748
7	78843289	80546745	537	-1.48332e-05	2.14005e-09	0.74848
7	80547047	82758529	751	-1.42867e-05	3.02184e-09	0.794946
7	82758644	83959105	478	-4.80419e-05	1.87048e-09	0.266646
7	83959751	85570789	415	-4.82342e-06	1.66505e-09	0.905904
7	85571372	86341446	206	1.63198e-05	7.98299e-10	0.56353
7	88732470	89270556	194	2.24382e-05	7.62246e-10	0.416378
7	86345013	88732142	748	-6.48818e-07	3.03295e-09	0.9906
7	89271899	91173749	691	-7.5101e-06	2.72718e-09	0.885651
7	91174778	93339775	517	-0.000105559	4.56619e-09	0.118255
7	93340137	95171731	532	-2.50264e-08	2.14282e-09	0.999569
7	95419256	96611864	404	0.000146185	1.60153e-08	0.248034
7	96613246	98151455	404	-1.9751e-05	3.31733e-09	0.731658
7	98152191	100555361	536	-1.80868e-05	6.0574e-09	0.816234
7	100606141	101730309	319	9.99404e-06	2.29808e-09	0.834856
7	101731567	103193331	267	1.67114e-05	1.0945e-09	0.613466
7	103193651	104157576	492	8.54831e-06	1.97115e-09	0.847319
7	104158491	105425027	420	-1.3344e-05	1.94743e-09	0.762362
7	105427565	106052506	267	2.89837e-05	2.02436e-09	0.519456
7	106052873	107305328	388	4.59704e-05	1.60886e-09	0.251757
7	107306421	108375939	440	-4.02097e-05	1.75533e-09	0.337188
7	108376173	109584769	317	1.60892e-05	1.24864e-09	0.648879
7	109587777	111447153	525	2.86363e-05	2.17391e-09	0.539095
7	111450919	113336970	495	1.47185e-06	2.01999e-09	0.973875
7	113337327	116315205	733	-9.67751e-06	2.94953e-09	0.858573
7	116317043	118347634	498	-4.89647e-05	3.13741e-09	0.382024
7	118348359	121094386	481	-6.60621e-05	8.89706e-08	0.824721
7	121094460	122368663	356	-3.34872e-05	8.23099e-09	0.712048
7	122369853	124154451	577	-2.53213e-05	2.33192e-09	0.600028
7	124155319	125386718	345	-3.31213e-06	1.4923e-09	0.931674
7	125387168	126516683	411	-1.91209e-05	1.60704e-09	0.633381
7	126517818	127905983	534	-2.39765e-05	2.2376e-09	0.612248
7	127907054	128554075	175	8.03625e-07	6.9925e-10	0.975756
7	128555262	130074230	458	-5.24087e-05	3.3891e-09	0.367989
7	130075370	130797123	195	-8.20634e-06	7.89319e-10	0.770214
7	130797776	131856855	391	6.61286e-05	1.59554e-09	0.0978183
7	131857419	134306672	795	-1.08129e-05	3.30592e-09	0.850829
7	134307114	135464701	440	-2.03722e-05	1.7311e-09	0.624388
7	135466022	137137511	600	9.93498e-07	2.36474e-09	0.9837
7	137138736	138742981	431	-9.18019e-05	3.49406e-09	0.12041
7	138744100	141106552	696	-2.51711e-05	5.62988e-09	0.737271
7	141109797	142655113	494	2.25417e-05	1.99982e-09	0.614212
7	142655717	144274735	333	1.25546e-05	1.30141e-09	0.72783
7	144276424	146018520	477	-1.59423e-05	1.90282e-09	0.71476
7	146023023	147204086	457	-2.34787e-07	1.80353e-09	0.995589
7	147204549	148619685	561	-4.17993e-05	2.28589e-09	0.381976
7	148620581	150491084	523	-2.92291e-05	2.56294e-09	0.563697
7	150491851	151390799	375	-9.89436e-05	4.38661e-09	0.1352
7	151391044	152409155	187	-6.91286e-05	2.25228e-09	0.145221
7	152410248	153080056	221	1.26761e-05	9.33725e-10	0.678261
7	153081698	153934166	268	2.80286e-06	1.09579e-09	0.932522
7	153934210	154963787	487	2.01604e-08	1.98957e-09	0.999639
7	154964316	155379409	178	1.8384e-06	7.86711e-10	0.947741
7	155380353	156814410	525	9.56117e-05	7.18695e-09	0.259397
7	156815867	158029340	418	-1.58844e-05	1.71023e-09	0.700905
7	158030463	158759939	236	1.67792e-05	1.09012e-09	0.611313
8	246934	1162157	428	4.45644e-06	2.06512e-09	0.92188
8	1162454	1625424	239	1.00747e-06	1.12434e-09	0.976031
8	1625732	2042364	215	5.90542e-06	1.10255e-09	0.858842
8	2043187	2680255	299	7.66826e-06	1.42442e-09	0.838995
8	4071516	4274957	208	-4.2198e-06	9.84134e-10	0.892997
8	7793837	8735213	368	-0.000183443	2.21711e-08	0.217952
8	3358433	3584832	261	2.97067e-05	1.22153e-09	0.395343
8	4479836	4754328	269	2.37448e-06	1.29243e-09	0.947339
8	2681051	3358423	529	-7.42471e-06	2.52242e-09	0.882475
8	4755088	5146808	271	-6.60193e-06	1.27047e-09	0.853056
8	4275286	4479596	179	-1.34618e-05	8.89639e-10	0.651749
8	5147734	5781592	520	4.46549e-06	2.48063e-09	0.928559
8	5781947	6017670	201	1.26961e-05	9.2161e-10	0.675791
8	6018292	6350873	221	-1.03561e-05	1.16498e-09	0.761573
8	6352358	7793703	386	-7.50752e-07	1.83868e-09	0.986031
8	10117411	10535826	230	-2.39622e-05	1.0531e-08	0.815371
8	8736386	10117293	702	4.61023e-05	5.71591e-08	0.84709
8	10537940	11249261	360	1.06224e-06	1.03667e-08	0.991676
8	11250848	11836622	288	-2.41105e-05	2.34427e-08	0.874873
8	3585058	4071438	559	5.70653e-05	2.65519e-09	0.2681
8	11838355	12975295	235	-8.40418e-06	2.10689e-09	0.854724
8	12975578	13940652	622	-4.11793e-05	2.92232e-09	0.446207
8	13942500	14876660	478	3.06901e-05	2.28427e-09	0.520787
8	14877288	15273777	293	-2.78361e-05	1.40029e-09	0.456953
8	15274608	16087631	470	2.22879e-05	2.21512e-09	0.635817
8	16087729	17579518	675	-1.36676e-06	3.22436e-09	0.980797
8	17581106	18670645	611	1.79371e-05	2.9722e-09	0.742145
8	18670908	19490180	461	2.49809e-05	2.21597e-09	0.595646
8	21022075	21402658	210	2.53527e-06	9.8278e-10	0.935544
8	21404381	22539316	364	-2.41118e-05	1.83969e-09	0.57401
8	23548749	24456913	270	-6.06947e-05	3.14952e-09	0.279472
8	19491428	21021401	750	2.5356e-05	3.56896e-09	0.67125
8	24457122	25461315	368	4.85524e-05	1.81866e-09	0.25491
8	22539641	23548146	487	4.57051e-06	2.31001e-09	0.924239
8	25461344	26681450	620	3.19842e-05	2.96508e-09	0.55695
8	26681799	27404354	372	2.41403e-05	1.94055e-09	0.583693
8	27405207	27759126	191	2.93839e-06	9.62129e-10	0.924528
8	27759839	29277590	523	6.30901e-06	2.52307e-09	0.900047
8	31947880	32448740	260	4.13718e-05	1.40442e-09	0.269608
8	32449533	33980486	309	1.13775e-05	1.57021e-09	0.774019
8	33981742	35313077	365	1.39482e-05	1.87097e-09	0.7471
8	35314837	37375458	362	-9.29116e-07	1.73909e-09	0.982225
8	37376914	39779989	482	-7.75018e-05	2.35932e-09	0.110583
8	29277652	31947675	818	2.87077e-06	3.89633e-09	0.963318
8	39781444	40415799	290	-2.29734e-05	1.32307e-09	0.527657
8	41719750	42501174	157	-1.03721e-05	7.23211e-10	0.699728
8	40417433	41718356	510	-1.61869e-05	2.41586e-09	0.741908
8	42501717	49028667	305	-3.26324e-06	2.0836e-09	0.943008
8	49038732	52156842	764	-3.21947e-05	4.0487e-09	0.612877
8	52157415	54115712	622	-5.21904e-05	2.95653e-09	0.337135
8	54116775	55914038	578	1.1809e-05	2.7922e-09	0.823162
8	55914314	57653028	572	7.94223e-05	2.71759e-09	0.127626
8	57655067	58674153	364	8.35466e-06	1.71322e-09	0.840036
8	58675131	59568410	325	3.46561e-05	1.54559e-09	0.378036
8	61810694	63710298	695	2.16961e-05	3.30665e-09	0.70595
8	63711348	65193342	424	1.07997e-05	1.99275e-09	0.808837
8	65195953	66024947	228	5.0122e-06	1.10002e-09	0.879879
8	66025862	67192642	342	-3.39872e-07	1.63184e-09	0.993287
8	67193708	69108839	423	6.24956e-06	1.96858e-09	0.887984
8	59570176	61809929	673	3.14647e-05	3.31232e-09	0.584577
8	69111244	70003448	352	-4.25685e-05	1.64263e-09	0.293574
8	70003607	72013005	611	0.000147505	4.76898e-09	0.0326822
8	72014069	72749564	359	2.66862e-05	4.84216e-09	0.701348
8	72751469	73423214	302	4.4985e-06	1.36816e-09	0.903201
8	73423786	74996061	611	6.68411e-06	2.85173e-09	0.900391
8	74998868	76294909	446	-1.69427e-05	2.07489e-09	0.709929
8	76295292	78015335	477	0.000166539	8.24973e-09	0.066719
8	78015611	78632215	181	-1.49648e-05	8.76523e-10	0.613234
8	78632893	79831888	338	1.19754e-05	1.65482e-09	0.768464
8	79832211	80654655	247	1.10803e-06	1.19157e-09	0.974393
8	80656206	81330540	189	-3.23848e-05	1.85672e-09	0.452311
8	81331077	83726996	705	-1.03897e-05	3.49803e-09	0.860555
8	83727741	85093121	364	5.54921e-06	1.68083e-09	0.892332
8	85094979	86979097	309	-6.97546e-06	1.60615e-09	0.861824
8	86990451	87562786	184	1.09764e-05	8.86729e-10	0.712419
8	87563878	89083319	489	-4.28384e-05	2.31045e-09	0.372811
8	89083979	90605445	403	6.0986e-05	2.65986e-09	0.237008
8	90607207	92342283	465	1.23115e-05	2.33615e-09	0.79894
8	92344138	94269630	472	3.88733e-05	2.28465e-09	0.416056
8	94272436	95810190	505	-6.78589e-06	2.41258e-09	0.890118
8	95810772	96533604	331	1.10998e-05	2.50681e-09	0.824552
8	96534326	97318660	336	-7.05128e-06	1.57507e-09	0.858981
8	97320605	98867870	525	6.96205e-06	2.50065e-09	0.889274
8	98869940	101450242	719	-8.02427e-06	7.41353e-09	0.925749
8	101451169	102937063	537	2.52267e-05	2.61626e-09	0.621874
8	102944509	103730879	316	-3.75273e-05	1.48655e-09	0.330392
8	103970185	105389708	490	1.54428e-05	2.40452e-09	0.752817
8	105391381	107409808	700	8.49554e-05	3.24528e-09	0.135883
8	107410067	108108114	305	2.61451e-06	1.41977e-09	0.944681
8	108115161	108646193	225	-5.23344e-05	1.0043e-09	0.0986542
8	108646968	110761074	654	2.51557e-05	4.86476e-09	0.718348
8	110761776	112611637	365	2.40913e-06	1.79503e-09	0.954655
8	112612842	114393054	448	1.08313e-05	2.27097e-09	0.820201
8	114394256	116095059	564	3.21322e-05	2.68745e-09	0.535372
8	116095815	117130004	232	-3.80496e-05	6.75634e-09	0.643431
8	117131947	118622352	469	-3.45549e-05	2.16533e-09	0.457732
8	118623844	120216957	621	-4.9486e-05	3.6576e-09	0.413217
8	120217356	121767384	529	-4.64454e-05	2.49352e-09	0.352313
8	121770585	123545992	598	2.87659e-05	2.75728e-09	0.583816
8	123547148	124483938	308	1.01141e-05	1.42886e-09	0.789033
8	124486753	125247268	332	2.69789e-05	1.56386e-09	0.495099
8	125248576	126268046	403	2.10686e-05	1.85888e-09	0.625079
8	126269921	127434945	428	2.21265e-05	2.00431e-09	0.621143
8	127436003	128162974	261	-5.65978e-05	1.26132e-09	0.11102
8	128166556	128542444	152	4.01236e-05	7.3088e-10	0.13777
8	128543956	129297518	349	-1.83709e-06	1.87324e-09	0.966143
8	129297807	130379330	362	3.10249e-05	4.39241e-09	0.639697
8	130380171	130812339	198	-2.44758e-05	9.31373e-10	0.422552
8	130814803	131553214	251	-3.05474e-06	1.25067e-09	0.931166
8	131553327	132358990	375	1.15029e-05	1.74401e-09	0.782976
8	132359241	133454722	476	2.40943e-05	2.21338e-09	0.608556
8	133455530	134566686	608	2.17038e-05	2.98043e-09	0.690959
8	134567348	135269827	368	-5.36588e-06	1.73346e-09	0.897453
8	135270868	136209239	443	2.42308e-05	2.05594e-09	0.593068
8	136209325	137306730	445	2.62995e-06	2.12611e-09	0.954516
8	137307361	138223632	214	8.9002e-06	9.67302e-10	0.774751
8	138224181	139194661	501	3.48337e-05	2.35099e-09	0.472502
8	139195331	140093896	429	2.02899e-06	2.0144e-09	0.963942
8	140094627	141355502	621	1.47438e-05	2.95902e-09	0.786359
8	141358681	143750205	739	-2.99206e-05	3.67996e-09	0.62185
8	143750619	146303789	565	-2.58257e-05	3.12812e-09	0.644259
9	342841	1006606	465	-2.10551e-05	1.45616e-09	0.581112
9	1007923	1792147	564	2.08138e-05	1.70883e-09	0.614611
9	2666964	3348816	291	-7.88315e-06	8.62869e-10	0.788418
9	1792277	2665240	552	2.11596e-05	1.71718e-09	0.609615
9	3349487	4378727	572	-1.7469e-05	1.77064e-09	0.678033
9	4591655	5273194	272	2.95678e-05	8.47379e-10	0.309756
9	5273896	6144065	310	-3.21541e-05	9.40758e-10	0.294487
9	6144333	7232230	483	1.76636e-05	1.50736e-09	0.64914
9	7232510	7757891	410	6.95685e-06	1.23808e-09	0.843268
9	7758579	8235898	257	-1.2073e-05	7.68848e-10	0.663268
9	8236122	9374664	670	-9.74572e-06	2.08476e-09	0.83098
9	9375194	9793342	227	-1.64465e-05	6.7093e-10	0.525465
9	9793846	10358286	305	1.22703e-05	9.09057e-10	0.684032
9	10358672	10879071	220	-1.06995e-05	6.72363e-10	0.679878
9	10879188	11616822	283	-3.76481e-06	8.04188e-10	0.894384
9	11884425	12274220	161	-6.43955e-06	4.59903e-10	0.763966
9	12274774	12778224	232	-2.64764e-05	6.8009e-10	0.309983
9	12780295	13797055	384	-5.29868e-05	1.27592e-09	0.137971
9	13797496	14712257	462	-0.000149315	2.45023e-09	0.00255735
9	14714681	16054406	533	5.75606e-05	1.6885e-09	0.161276
9	16056127	16833797	430	0.000121433	8.1278e-09	0.177996
9	16836011	17627988	309	1.56533e-05	2.59423e-09	0.758594
9	17628726	18659920	537	-5.16318e-05	1.60077e-09	0.196883
9	18660695	19129349	293	7.76728e-06	1.19585e-09	0.822282
9	19456098	20324812	381	-9.02721e-06	1.17541e-09	0.792316
9	20324848	21549638	431	-5.67907e-06	1.31162e-09	0.875395
9	21550959	22968575	488	-1.85101e-05	1.43905e-09	0.625588
9	22968789	24154728	342	1.69256e-05	1.08066e-09	0.606642
9	24155142	25425160	340	-4.2959e-06	1.02197e-09	0.893102
9	25425511	26317104	326	-1.56196e-06	9.98221e-10	0.960571
9	26317973	27335346	451	-1.86909e-05	1.35384e-09	0.611468
9	27336207	28252383	402	1.70915e-05	1.20964e-09	0.623128
9	28253887	29622939	591	4.54859e-05	1.76099e-09	0.278398
9	29623053	30819576	386	1.53158e-06	1.1533e-09	0.964028
9	30821676	31836697	332	1.6275e-05	9.388e-10	0.5953
9	31837040	32249649	156	-1.16826e-05	4.69775e-10	0.589883
9	32250247	33186788	402	0.00018057	3.55624e-09	0.00246208
9	33187897	34769004	446	0.000148395	2.05968e-09	0.00107627
9	34771534	36712124	545	-4.93586e-05	1.85313e-09	0.251549
9	36714252	37678932	379	3.04897e-05	1.16116e-09	0.370916
9	37679713	42220384	419	1.59905e-06	1.31138e-09	0.964779
9	69576527	71968825	289	3.56853e-05	8.71995e-10	0.226871
9	71969482	73398448	564	-5.81746e-05	1.96194e-09	0.189055
9	73399750	73916072	287	4.84229e-05	8.45699e-10	0.0958908
9	73916583	74600739	187	2.41708e-05	5.48043e-10	0.301845
9	74600822	75517582	327	3.38051e-06	9.91948e-10	0.914524
9	75519251	76785168	331	-2.1212e-06	9.62599e-10	0.945492
9	76786297	78214833	483	4.10536e-06	1.44519e-09	0.914003
9	78215299	78900183	375	-8.41378e-06	1.19587e-09	0.80777
9	81066078	81860861	325	2.64297e-06	9.60774e-10	0.932049
9	78901112	81064897	791	-6.11772e-05	2.47179e-09	0.218507
9	81863722	82348771	208	1.69635e-05	6.12603e-10	0.493111
9	82349606	83041982	313	-1.54165e-05	9.27244e-10	0.612662
9	83043376	83455568	204	2.22048e-05	5.90839e-10	0.360975
9	83455867	84388566	355	9.58522e-06	1.28867e-09	0.78946
9	84389168	86180165	565	-2.24246e-05	1.72493e-09	0.589245
9	86181461	87571563	540	0.000137834	2.05496e-09	0.00236126
9	87813612	88867151	305	-2.89051e-06	8.83074e-10	0.922512
9	88869630	89948499	439	1.60427e-05	2.12378e-09	0.727753
9	89949778	90198251	172	-3.18495e-05	4.9683e-10	0.153036
9	90198375	90893610	265	1.26522e-05	7.52613e-10	0.644661
9	90893774	91608628	213	-0.000191634	9.26509e-10	3.05901e-10
9	91610543	92342927	283	-5.36478e-05	1.28039e-09	0.133802
9	92443570	93441674	403	2.96737e-05	1.21367e-09	0.394342
9	93442205	94163515	303	1.83278e-05	8.95981e-10	0.540343
9	94164373	95854872	565	0.000166622	6.47352e-09	0.0383673
9	95855100	97719592	637	0.000133665	1.56623e-08	0.285499
9	97720818	98889276	396	0.000114748	5.58455e-09	0.124659
9	98891743	100917602	540	-3.57689e-05	1.6276e-09	0.37529
9	100919318	101473404	321	3.04018e-07	9.6222e-10	0.99218
9	101474837	103543692	603	0.000103679	1.86357e-09	0.0163194
9	103544757	103969076	158	-8.18132e-07	4.96924e-10	0.970723
9	103969339	104552711	265	1.68803e-05	7.51459e-10	0.538038
9	104553938	105041375	269	2.88257e-06	7.91156e-10	0.918374
9	105041756	105743445	294	-9.30081e-06	8.16095e-10	0.744746
9	105744075	106487777	298	-6.11602e-06	8.49695e-10	0.833812
9	106488291	107545903	454	-1.74413e-06	1.36529e-09	0.962352
9	107546901	108751162	463	-4.88123e-05	2.20047e-09	0.298075
9	108754828	109972524	427	-5.14537e-06	1.23472e-09	0.883581
9	109974206	111137001	555	6.75506e-05	2.75265e-09	0.197913
9	111138232	111997222	489	8.86631e-05	3.17432e-09	0.11556
9	112001473	112593531	290	5.5027e-06	1.61566e-09	0.89111
9	112594858	113255402	337	-1.01215e-06	1.74313e-09	0.980659
9	113255544	114077164	408	0.000111652	4.59362e-09	0.0994841
9	114078103	114828332	291	-7.4912e-06	8.57194e-10	0.798055
9	114830330	115391053	197	9.8053e-07	5.79945e-10	0.967522
9	115393806	116148630	318	-8.90379e-06	9.49396e-10	0.772605
9	116149967	117306807	535	-7.28607e-05	1.71296e-09	0.0783343
9	117307880	118569429	605	-4.45633e-05	1.77147e-09	0.289695
9	118570426	120030166	628	-8.50907e-05	3.9277e-09	0.17455
9	120030269	121008844	457	2.22563e-05	1.3041e-09	0.537692
9	121319662	122258204	361	1.6558e-06	1.01089e-09	0.958466
9	124871322	125542861	242	2.19956e-05	7.31067e-10	0.415932
9	122258577	124870612	782	2.56065e-05	2.33662e-09	0.596298
9	125545194	126926376	376	4.33622e-05	1.38701e-09	0.244295
9	126927204	128926989	536	2.85529e-05	1.79763e-09	0.500666
9	128927088	129477470	254	8.79332e-07	1.48219e-09	0.981778
9	129477886	131429495	469	4.92549e-05	5.19776e-09	0.494487
9	131430602	132891863	359	2.4621e-05	1.38627e-09	0.508435
9	132895131	133640777	232	7.50441e-05	1.94345e-09	0.0887033
9	133642918	134639655	334	-4.86701e-05	2.47093e-09	0.327525
9	134640928	135401279	256	1.54828e-05	8.01714e-10	0.584507
9	135401721	136417159	381	5.11208e-05	5.10326e-09	0.474235
9	136429816	136979539	240	1.01248e-05	7.65367e-10	0.714383
9	136979744	137928846	371	7.21235e-05	1.37823e-09	0.0520469
9	137929853	138817142	355	4.58112e-06	1.17667e-09	0.893758
9	138817178	141146684	532	-2.07831e-06	2.50089e-09	0.96685
10	747772	1330771	237	2.90993e-05	7.86581e-10	0.299477
10	1610839	2104472	320	6.45651e-06	1.10417e-09	0.845939
10	2106418	3143283	596	-1.71291e-05	2.04764e-09	0.705032
10	3786476	5358542	777	-6.10437e-05	4.4248e-09	0.358783
10	3144251	3785605	367	9.88788e-06	1.6929e-09	0.810083
10	9433090	10540465	380	7.00794e-05	1.26182e-09	0.0485137
10	7639932	9432277	938	-2.16758e-05	3.19904e-09	0.701545
10	5359010	6316910	463	4.88244e-05	1.82841e-09	0.253526
10	12092208	12798954	290	-3.28878e-06	1.03225e-09	0.918469
10	6318458	7639684	703	-4.85767e-06	2.4422e-09	0.921697
10	12799286	13718384	488	-8.10015e-05	1.70202e-09	0.0495987
10	13719970	14411956	385	-1.50213e-05	1.34349e-09	0.68194
10	10542217	12092029	688	-9.61486e-05	2.35926e-09	0.0477602
10	14412084	15303527	400	2.43344e-05	1.38179e-09	0.512702
10	15303983	16443442	405	4.19161e-05	1.37249e-09	0.257876
10	16444693	17591626	552	-4.57602e-06	1.87023e-09	0.915731
10	17591919	19202731	596	2.57395e-05	2.31463e-09	0.592645
10	19203300	20131614	395	2.64339e-05	1.33502e-09	0.469394
10	20132516	21243558	615	4.51933e-05	4.581e-09	0.504313
10	21244087	23696890	525	2.54342e-05	1.81519e-09	0.550523
10	23698033	25414215	563	3.08239e-06	1.95207e-09	0.94438
10	25416598	26631987	493	-1.15198e-05	1.66804e-09	0.777898
10	26633775	27667904	337	-1.02074e-06	1.28954e-09	0.977323
10	27668052	28734655	424	3.96999e-05	6.95432e-09	0.634032
10	28735045	29174963	200	4.71806e-05	2.45181e-09	0.340671
10	29175101	29961838	455	-1.27718e-05	3.31971e-09	0.824573
10	29962511	30653567	312	-2.74115e-05	1.05475e-09	0.398653
10	30654528	31479103	370	1.59532e-05	3.842e-09	0.796888
10	31479422	33656047	697	5.43843e-05	2.38429e-09	0.265379
10	33656119	36017592	696	2.72667e-06	2.50544e-09	0.956557
10	36020445	36884906	317	5.18597e-06	1.05542e-09	0.873172
10	36885921	37845308	284	1.0993e-05	9.79068e-10	0.725344
10	38367233	43220539	201	6.62562e-07	6.99617e-10	0.980016
10	43222372	43605902	149	4.34867e-06	4.89329e-10	0.84415
10	43606687	45247184	613	-1.944e-05	3.19125e-09	0.730752
10	45247418	46769302	302	1.63002e-06	9.98816e-10	0.958866
10	47768664	49812917	302	2.34159e-05	1.01574e-09	0.462514
10	49816189	50839403	464	-4.34039e-05	1.53879e-09	0.268524
10	50840736	52086621	155	8.51144e-06	5.17577e-10	0.708312
10	52086939	52707026	214	-2.72101e-05	1.62058e-09	0.499092
10	52708822	53362540	295	-6.59031e-05	1.5266e-09	0.0916569
10	53362932	54413554	434	-7.90679e-05	6.35521e-09	0.321283
10	54413909	55334166	443	-2.64188e-05	4.14469e-09	0.68154
10	55334740	56204677	420	-3.83526e-05	1.39347e-09	0.304224
10	56207098	56883966	246	-4.17291e-06	8.3723e-10	0.885329
10	56885639	58806290	651	-6.05607e-06	2.22694e-09	0.897886
10	59158617	59822195	294	-3.42697e-05	9.14595e-10	0.257142
10	59822974	60375613	180	-0.000429507	6.36783e-09	7.35081e-08
10	60375857	62558737	848	-1.98785e-06	1.76831e-08	0.988073
10	64263402	65469133	389	0.000106137	3.48154e-09	0.0720511
10	62558842	64263322	546	-6.10761e-05	6.14782e-09	0.436008
10	65735028	66980708	362	-4.98482e-06	1.19385e-09	0.885288
10	66980980	67545544	209	5.12153e-05	6.8048e-10	0.0496082
10	67546331	68429563	457	1.4502e-05	1.50888e-09	0.708898
10	68430236	69893580	485	0.000101293	1.99339e-09	0.023284
10	69896336	71052508	361	1.0744e-05	1.76547e-09	0.798181
10	71052888	72479853	751	2.0171e-07	2.96087e-09	0.997042
10	72480072	73612902	623	-5.8088e-06	2.15973e-09	0.900529
10	73614288	75696752	470	1.1303e-05	2.29566e-09	0.813505
10	78642246	79740262	522	-3.04016e-05	1.81627e-09	0.475626
10	75700056	78638957	783	-5.79524e-06	3.90252e-09	0.926088
10	79742617	80874092	504	1.80253e-05	1.72373e-09	0.664174
10	80874523	81881954	233	-8.5301e-05	1.90643e-09	0.0507446
10	81882370	82378624	248	-0.000102964	1.806e-09	0.0153996
10	82379403	82881996	194	1.31108e-05	6.49453e-10	0.606927
10	82883949	83597042	245	9.04553e-06	7.89174e-10	0.747457
10	83597818	84383108	306	-6.09925e-06	1.03625e-09	0.849723
10	84383277	85424102	443	2.88082e-07	1.47124e-09	0.994007
10	85424493	86459792	466	-1.41315e-05	1.5704e-09	0.721389
10	86460169	87285511	339	-1.21624e-05	1.1535e-09	0.720266
10	87285907	88450872	426	0.000109343	1.70398e-09	0.00807631
10	88451869	89845801	319	-1.15708e-05	3.3836e-09	0.842327
10	89846944	90734906	348	-8.93514e-06	1.85774e-09	0.835772
10	90735832	91959588	507	7.68004e-06	1.73758e-09	0.853823
10	91960142	92682235	287	4.58629e-07	9.75197e-10	0.988282
10	92682369	94196248	395	3.74241e-05	1.70128e-09	0.364235
10	94196690	95064828	315	-4.16971e-05	1.1081e-09	0.210347
10	95065655	95946938	335	-3.70447e-05	1.93053e-09	0.399163
10	95949432	97984754	755	-6.27974e-05	3.41237e-09	0.282369
10	97985690	99554180	540	-3.09522e-05	3.13857e-09	0.580612
10	99554895	100240681	267	-2.61981e-05	9.12613e-10	0.385825
10	100241204	102089663	619	2.85567e-05	6.16211e-09	0.716019
10	102090924	104207799	585	-8.8439e-06	5.34839e-09	0.903747
10	104208761	106139081	572	3.563e-05	5.16106e-09	0.619923
10	106139294	107874146	678	-3.8262e-05	2.30032e-09	0.425009
10	107875182	109577686	657	1.49756e-05	2.18494e-09	0.74868
10	109578567	110311094	287	7.67124e-06	9.70468e-10	0.805489
10	110311425	112559414	690	4.31936e-06	3.07806e-09	0.937944
10	112560012	113839866	460	7.33933e-06	1.58346e-09	0.853669
10	113845990	115698315	741	-0.000125463	8.40404e-09	0.171128
10	115700005	117702645	580	6.52717e-08	2.10855e-09	0.998866
10	117705146	118416795	303	-2.25365e-05	1.00544e-09	0.477247
10	118417453	119697663	473	5.1017e-05	2.07478e-09	0.262701
10	119698700	120994671	461	3.79714e-05	1.55532e-09	0.335637
10	120997666	121874991	339	-1.44859e-05	1.25945e-09	0.683138
10	121875531	122805770	416	1.62979e-05	1.42646e-09	0.666091
10	122807254	123853223	421	5.53493e-05	2.1755e-09	0.235355
10	123855124	124894743	456	-4.63926e-05	2.09586e-09	0.310885
10	124894909	125868860	478	-6.2961e-06	1.67897e-09	0.877881
10	125919795	126739513	373	-0.000242977	4.6451e-09	0.000363761
10	126739798	127820978	445	6.60471e-05	5.14262e-09	0.357048
10	127821105	128409952	330	-9.49253e-06	1.13323e-09	0.777956
10	128410393	129482709	513	1.86901e-05	1.7735e-09	0.657181
10	129483173	130282731	395	1.52095e-05	1.39656e-09	0.684014
10	130282817	131192968	413	-2.05375e-05	1.43133e-09	0.587234
10	131195759	132251820	480	0.000140868	2.31204e-09	0.00339354
10	132252499	132964299	397	1.12864e-05	1.34536e-09	0.758307
10	132966372	133355925	233	1.28171e-05	8.30203e-10	0.656439
10	133356417	134858046	515	0.000443466	1.58894e-08	0.000434669
10	134858720	135524335	162	3.41182e-05	6.98915e-10	0.19686
11	333347	1057948	250	7.09058e-05	1.65364e-09	0.0812193
11	1058583	1861912	250	2.49425e-05	1.45649e-09	0.513394
11	1862168	2422034	190	9.75244e-05	2.05569e-09	0.0314788
11	6917772	7715871	395	1.75343e-05	2.21089e-09	0.709215
11	2423545	3660412	372	-6.47932e-05	2.15831e-09	0.163114
11	7717884	9068716	546	7.68949e-05	7.04356e-09	0.35955
11	6011761	6917273	402	-1.46144e-07	2.29355e-09	0.997565
11	4746391	5529152	492	9.38733e-06	2.77362e-09	0.85853
11	12019010	13133902	579	0.000111305	3.29334e-09	0.052436
11	9069046	10370675	379	-3.74783e-06	4.20583e-09	0.953916
11	5532222	6010718	276	1.99026e-05	1.54237e-09	0.612312
11	3661873	4745931	419	4.08974e-05	2.39568e-09	0.403399
11	11361458	12018942	407	8.77153e-07	2.32453e-09	0.985485
11	13134600	14934686	642	3.41573e-05	3.96154e-09	0.587343
11	10371614	11361034	582	5.00882e-06	3.22206e-09	0.929685
11	16790799	18788126	756	0.000122656	7.948e-09	0.16888
11	14936943	16789155	566	9.16247e-05	1.68015e-08	0.479648
11	18789820	20113591	631	-1.48953e-05	3.45789e-09	0.800032
11	20115277	21773251	841	-3.19102e-06	4.72133e-09	0.962959
11	23112584	24749839	627	-6.86125e-07	3.4961e-09	0.990741
11	25109191	26046095	357	5.82059e-06	2.0528e-09	0.897779
11	21773680	23111273	459	-2.50606e-05	2.54588e-09	0.619418
11	26046627	27018778	369	2.60137e-05	2.2182e-09	0.580719
11	27019873	28741185	484	-3.34336e-05	3.20423e-08	0.851836
11	28742220	30056918	357	6.37793e-05	2.4687e-09	0.199266
11	33384046	34321466	333	-5.92534e-06	1.89028e-09	0.891595
11	34321876	35034307	388	1.87849e-05	2.33474e-09	0.697448
11	30057440	31853968	523	0.000243622	1.16957e-08	0.024278
11	35036029	36117340	491	5.07715e-05	3.76934e-09	0.408257
11	36118027	37838625	655	-9.70776e-07	3.69004e-09	0.98725
11	31856654	33383448	479	-3.52851e-06	2.83619e-09	0.947174
11	37839347	40357803	557	-1.12546e-05	3.37427e-09	0.846372
11	40716823	42243196	537	-4.01004e-06	3.17573e-09	0.943271
11	42244050	42854352	236	4.66604e-06	1.41364e-09	0.901235
11	42854878	43952796	429	-4.08515e-06	2.43691e-09	0.934047
11	43953774	46245900	898	0.000126471	5.78667e-09	0.0964016
11	46252956	47893120	360	-0.000118436	1.54422e-08	0.340551
11	48351331	49659131	195	-1.94873e-05	4.327e-09	0.767039
11	49660004	55116367	266	-3.41065e-05	2.08686e-09	0.455302
11	55116451	56160712	358	-3.24354e-05	2.49401e-09	0.516024
11	56625775	58455947	622	-3.08477e-05	1.24426e-08	0.782129
11	58457495	59615953	249	-1.49396e-05	1.74803e-09	0.720847
11	59620206	61870732	652	0.000313497	1.58451e-08	0.0127565
11	61873755	63153602	324	1.12064e-05	5.9311e-09	0.884307
11	66835372	68515239	335	-4.28922e-06	2.06648e-08	0.976197
11	63154309	66835194	862	0.000484789	1.92705e-07	0.269443
11	68521072	69508567	316	0.000164198	1.73553e-08	0.212625
11	69509343	70613763	383	8.09916e-06	2.11029e-09	0.860053
11	70616465	71842303	312	2.01444e-05	1.88275e-09	0.642463
11	71842976	74158869	560	1.02116e-05	3.36747e-09	0.860316
11	74159542	76431100	741	4.14867e-05	4.6204e-09	0.54164
11	76432156	77903706	451	1.09695e-05	3.36835e-09	0.850088
11	77904339	79723318	761	0.000128017	4.58018e-09	0.0585464
11	79723675	80720242	395	-2.19122e-05	2.23085e-09	0.642699
11	80721384	81653514	504	6.9791e-06	2.91855e-09	0.89721
11	81654617	82844918	435	1.64798e-05	2.50741e-09	0.742074
11	82847086	83575703	236	-2.27772e-05	1.50306e-09	0.556864
11	83576460	84208616	271	-2.02138e-05	1.57145e-09	0.61011
11	84212522	84618654	147	-1.16938e-05	8.17846e-10	0.68261
11	84618788	86623913	744	-3.0371e-05	4.50742e-09	0.651001
11	86625137	87429545	343	5.56553e-05	1.43755e-08	0.642512
11	87431647	87827395	136	-2.76643e-06	7.81248e-10	0.921158
11	87827514	89208590	461	4.17564e-05	2.62252e-09	0.414851
11	89441680	91115475	422	-9.33657e-06	2.71162e-09	0.857704
11	91118661	91676282	181	4.21731e-05	1.07811e-09	0.198998
11	91677374	92626428	323	2.75119e-05	3.96698e-09	0.66225
11	92627643	93270431	242	2.53819e-05	1.35766e-09	0.490914
11	93272186	94389331	373	-1.99647e-05	2.21308e-09	0.671283
11	94391845	95329108	337	3.69928e-06	1.82099e-09	0.930919
11	95332310	96848965	561	-1.72044e-05	3.23419e-09	0.762255
11	96849530	98703542	698	-1.7032e-06	3.94494e-09	0.978366
11	98703733	99613901	458	8.94169e-06	2.55717e-09	0.859647
11	99614560	101156501	714	4.41289e-05	4.04846e-09	0.487964
11	101158517	101892922	306	-2.66352e-06	1.90103e-09	0.951288
11	101894471	102668702	303	-3.43699e-05	1.73029e-09	0.408654
11	102668882	103491310	344	8.60681e-05	2.01811e-09	0.0553793
11	103491586	104871322	498	2.71047e-05	2.95435e-09	0.618011
11	104872103	106251514	377	-8.4826e-06	2.38128e-09	0.861999
11	106252171	107489662	474	-1.22108e-05	2.64678e-09	0.812387
11	107491606	108495975	270	-4.3051e-05	1.68506e-09	0.294289
11	108496357	110701645	650	1.41654e-05	3.96831e-09	0.822082
11	110702636	111981853	398	-8.42743e-05	5.61327e-09	0.260661
11	111985737	113103996	415	-1.75669e-05	2.14529e-08	0.904533
11	113105405	113958177	340	-4.80736e-06	1.95274e-09	0.91337
11	113959061	114742322	372	-1.20067e-05	2.60383e-09	0.813978
11	114743956	115627217	368	-0.000129993	9.88108e-09	0.190966
11	115652723	117097952	585	-2.83997e-06	3.34965e-09	0.960864
11	117098436	118898319	739	-3.12077e-05	4.3044e-09	0.634309
11	118899218	120171371	467	3.94833e-05	4.33198e-09	0.548581
11	120173354	121660636	582	-4.15718e-05	3.40775e-09	0.476378
11	121661507	123289851	584	-5.35012e-05	4.68929e-09	0.434634
11	123291301	124403522	520	6.16187e-06	2.98502e-09	0.910204
11	124404297	125984562	628	-0.000109902	3.66213e-09	0.0693553
11	125984970	126772347	435	4.27062e-05	2.47678e-09	0.390827
11	126772905	127715860	406	5.74882e-05	2.23714e-09	0.2242
11	127716140	129186210	607	1.12691e-05	6.85928e-09	0.891769
11	129187995	129838375	271	6.24827e-06	1.45995e-09	0.870103
11	129839528	130892029	340	9.09939e-05	1.94716e-09	0.0391976
11	130894131	131870763	550	2.38622e-05	3.071e-09	0.666762
11	131871467	132386355	300	7.07724e-06	1.77698e-09	0.866671
11	132386834	133679495	591	-2.32462e-05	3.295e-09	0.685498
11	133679758	134946382	584	3.89094e-05	3.31503e-09	0.499175
12	68657	665200	162	-3.55208e-05	3.25685e-09	0.533666
12	665655	1602602	253	2.26539e-05	1.56343e-09	0.56669
12	1602652	2176046	208	2.03856e-05	6.70965e-09	0.803461
12	2176265	2886299	253	6.59863e-05	1.57068e-09	0.0959156
12	2886946	3558488	271	6.77313e-05	1.15271e-09	0.0460495
12	3559429	4693778	485	-1.05985e-05	1.85609e-09	0.805679
12	4695425	5877653	661	-4.47947e-05	2.4124e-09	0.361761
12	5878686	6879279	323	7.06718e-06	1.20779e-09	0.83886
12	8658644	10477423	212	-2.44876e-05	7.8197e-10	0.381198
12	10477712	11684725	374	-1.1459e-05	1.41136e-09	0.760352
12	14659441	16423287	488	0.000154666	2.84196e-09	0.00371675
12	11687997	12530718	297	-4.73194e-05	2.11286e-09	0.303269
12	18467618	19924288	519	4.91807e-06	1.91404e-09	0.910496
12	16423998	18466533	660	2.92865e-06	2.40346e-09	0.952364
12	21569730	22325878	264	-4.74393e-06	9.80445e-10	0.879578
12	13362818	14658341	610	-0.000105091	3.28436e-09	0.0666922
12	19925541	21568051	742	-0.000228103	5.51913e-09	0.0021377
12	22327634	22943718	168	-6.92215e-06	6.00995e-10	0.777666
12	12533494	13362446	293	-0.000108751	9.4895e-09	0.264261
12	22944771	23819079	289	2.80855e-05	1.1012e-09	0.397357
12	23819364	24545631	341	5.56574e-05	1.93433e-09	0.205697
12	24545834	25991825	602	2.75055e-05	2.2563e-09	0.562551
12	25992543	27529660	681	7.40401e-05	4.81766e-09	0.2861
12	27529712	29111136	601	3.80237e-05	6.26855e-09	0.631047
12	30355547	31067009	360	4.01673e-06	1.36576e-09	0.913449
12	29111480	30354932	626	-1.59611e-05	2.3716e-09	0.7431
12	31067490	32081072	304	-1.36765e-05	1.17243e-09	0.689582
12	32082695	32645755	270	5.65648e-06	9.98603e-10	0.857939
12	32645848	33435901	325	-4.1795e-06	1.223e-09	0.90487
12	33436298	38231063	298	-1.53343e-06	1.18653e-09	0.964492
12	38233264	40017827	373	-1.24118e-06	1.52972e-09	0.974684
12	40022029	41015211	438	5.85197e-06	1.6451e-09	0.885279
12	41015333	42346846	616	1.68671e-05	2.32211e-09	0.72632
12	42347363	43074061	225	3.19455e-05	8.79789e-10	0.281476
12	43074434	43982146	387	-2.09077e-06	1.50701e-09	0.957048
12	43982342	44922863	188	3.42115e-06	7.12983e-10	0.89805
12	44923334	46022099	304	-1.55526e-05	1.08736e-09	0.637179
12	46023426	47504173	412	5.22766e-05	1.82856e-09	0.221514
12	47505424	48267360	312	1.4533e-05	1.14165e-09	0.667109
12	48267635	48965461	304	-1.3828e-05	1.32261e-09	0.703777
12	48967935	50160195	246	-5.66486e-05	7.6905e-09	0.518299
12	50160662	51582048	336	2.54385e-05	5.55974e-09	0.73298
12	51582188	52913730	566	-1.0679e-05	2.16583e-09	0.818507
12	52914211	54379670	581	0.000101993	3.88609e-09	0.101816
12	54380016	56792337	615	-3.08502e-05	4.17845e-09	0.633181
12	56795415	57534912	189	9.60827e-06	5.54679e-09	0.89735
12	57535266	58748272	331	-1.76496e-05	1.47557e-08	0.884477
12	58748846	60859665	620	3.85939e-05	2.33423e-09	0.424397
12	60859809	61738896	247	5.85313e-06	9.48697e-10	0.849285
12	61740561	63158569	525	1.9138e-05	1.98246e-09	0.667321
12	63158712	63908647	318	4.49805e-05	1.16427e-09	0.187421
12	63910665	65383507	328	3.35905e-06	1.48532e-09	0.930546
12	65926411	67039427	405	-9.93027e-05	3.83087e-09	0.108626
12	67039600	67817612	307	-4.03493e-05	1.16052e-09	0.236243
12	67818111	68740414	433	-3.35509e-05	1.5782e-09	0.398364
12	68742112	69826093	392	3.00985e-05	1.50552e-09	0.437917
12	69826237	70815755	480	-4.37842e-05	1.74833e-09	0.295034
12	70817279	71688642	345	-3.40794e-06	1.28735e-09	0.924329
12	71690933	72513196	280	-8.62701e-06	1.02074e-09	0.787142
12	72525849	74846997	586	-2.55837e-06	2.20071e-09	0.956508
12	75193041	76058346	290	-2.67422e-07	1.06328e-09	0.993457
12	76060283	77098899	381	2.85814e-06	1.60893e-09	0.943195
12	77099081	78398357	564	-8.65794e-05	3.7766e-09	0.15888
12	78400884	78925445	207	7.49971e-06	7.6712e-10	0.786562
12	78926240	80944201	429	-6.02357e-06	1.61013e-09	0.880674
12	80945774	83137872	657	6.71563e-05	2.36572e-09	0.167366
12	83143660	83854442	232	-1.75854e-06	8.2105e-10	0.951063
12	83856540	85014953	393	-2.17478e-06	1.55264e-09	0.955985
12	85016898	87296535	517	-6.54704e-06	2.05941e-09	0.885288
12	87297692	87905878	158	2.30134e-06	5.87995e-10	0.924389
12	87909726	88848006	198	2.44917e-06	7.26119e-10	0.92758
12	88851543	91827908	775	4.8664e-05	1.5886e-08	0.699422
12	91827930	93792073	646	3.78739e-06	2.63741e-09	0.941211
12	93792655	95717265	853	-0.000162774	5.49632e-09	0.0281219
12	95717497	97439396	709	5.41961e-05	2.6941e-09	0.296418
12	99224060	99816442	167	4.52671e-05	6.59356e-10	0.0779212
12	97439589	99220284	785	-7.56357e-07	2.88926e-09	0.988773
12	99816842	101857521	698	5.71522e-06	2.56384e-09	0.910132
12	101857796	102961329	364	6.03061e-05	1.53266e-09	0.123459
12	102961450	104011319	380	3.13217e-05	1.39696e-09	0.40202
12	105817813	106155478	179	-1.37944e-05	6.38647e-10	0.585171
12	104012667	105816376	980	5.39869e-05	3.68733e-09	0.37397
12	106156001	107521770	522	-1.20819e-05	2.05547e-09	0.789862
12	107527013	108504440	384	1.68623e-06	1.41968e-09	0.964304
12	108506696	110111462	597	2.94731e-05	2.32354e-09	0.540911
12	110112932	113027651	466	2.09253e-05	5.47849e-09	0.777399
12	113030227	113877766	282	8.34748e-06	1.11386e-09	0.802499
12	113885696	114882476	513	8.42284e-05	1.89206e-09	0.0528205
12	114883085	115326972	136	-1.58657e-05	9.93103e-10	0.614643
12	117087697	117644288	154	2.4646e-06	5.76464e-10	0.918241
12	115329869	117087376	809	2.51986e-05	3.10218e-09	0.650965
12	117644436	118888131	526	2.11294e-05	2.05214e-09	0.640909
12	118888731	119301273	171	3.12442e-05	6.14364e-10	0.207475
12	119303044	120007172	324	-3.68061e-06	1.18707e-09	0.914926
12	120008093	121720040	542	-1.12032e-05	4.99999e-09	0.874113
12	121721831	124710880	739	-9.69129e-05	6.3241e-09	0.222974
12	124710996	125416169	267	-1.05023e-05	1.80852e-09	0.804941
12	125417493	126461057	413	5.89327e-05	1.58664e-09	0.139004
12	126463562	127382559	442	-4.46233e-05	1.57687e-09	0.261125
12	127383648	128141516	320	-4.30227e-05	1.20106e-09	0.214454
12	128141610	128810520	360	-1.66867e-05	1.37303e-09	0.652472
12	128814615	129688509	401	1.56373e-05	1.59546e-09	0.695436
12	129689639	130157939	281	1.86359e-07	1.05625e-09	0.995425
12	130158997	130859973	337	1.21768e-05	1.30605e-09	0.736162
12	130861322	131407836	262	3.67316e-05	9.92515e-10	0.243645
12	131408716	132012266	284	-2.18955e-06	1.35088e-09	0.952496
12	132014206	132706778	224	6.96303e-05	8.63225e-10	0.0177913
12	132807034	133841558	176	2.7957e-05	1.30014e-09	0.438134
13	19020095	20682304	338	3.54253e-05	9.16584e-10	0.241956
13	20684769	21688499	379	4.21238e-05	1.00962e-09	0.184934
13	21688974	22209012	178	-1.31309e-05	4.9811e-10	0.556301
13	23590702	23827019	155	-3.69241e-06	4.87576e-10	0.867197
13	22211354	23590611	614	-9.14327e-06	2.59236e-09	0.857484
13	23827815	24477568	331	4.60405e-05	1.73435e-09	0.268929
13	38291011	38877678	244	2.34137e-06	6.07648e-10	0.924329
13	24477971	25210959	383	-1.64708e-05	1.7469e-09	0.693525
13	25212359	25639070	188	1.23632e-05	5.29546e-10	0.591093
13	36043978	37027089	479	1.90174e-05	1.25912e-09	0.591999
13	28284459	28876214	220	-3.2724e-05	1.08962e-09	0.321513
13	34683262	36042839	390	-2.4348e-05	1.04698e-09	0.451765
13	28879332	29872965	368	3.01966e-05	9.77869e-10	0.334222
13	37029009	38290705	519	2.83076e-05	1.36483e-09	0.443536
13	27283115	28283059	468	6.58558e-05	1.31441e-09	0.0692981
13	31384910	32983250	660	-3.84292e-05	1.78664e-09	0.363263
13	25640695	27282973	610	1.66006e-05	1.61195e-09	0.679259
13	32984197	34681078	597	0.000131307	1.57582e-09	0.000940446
13	29873521	31379027	647	1.7536e-05	1.83491e-09	0.682264
13	38887155	40179288	499	4.39452e-05	1.2746e-09	0.218358
13	40181792	41773356	528	2.59445e-05	2.93e-09	0.631723
13	41774489	43099692	478	0.000131765	1.20469e-08	0.229944
13	43099889	44637493	681	4.77589e-05	2.03822e-09	0.290119
13	46869621	48439005	630	6.24101e-05	1.66153e-09	0.125747
13	48440893	49987145	410	-1.66259e-05	1.12834e-09	0.620633
13	44638337	46491101	622	3.76326e-05	1.86729e-09	0.38382
13	49987663	51254196	436	-1.57134e-05	8.9417e-09	0.868021
13	53337952	54681048	538	6.0485e-06	1.45313e-09	0.873929
13	54681363	56433642	486	1.53072e-05	1.26472e-09	0.666886
13	56434161	58247964	384	7.37681e-06	9.71687e-10	0.812929
13	51254712	53336663	579	-2.3045e-05	2.59997e-09	0.651303
13	58248124	60085069	644	3.97019e-05	1.66799e-09	0.330997
13	60087834	60854106	213	4.79043e-05	6.14734e-10	0.0533466
13	60855021	61589772	310	-2.78726e-06	8.01231e-10	0.92156
13	61591949	62912481	446	1.52959e-05	1.15934e-09	0.653265
13	62913542	64201284	385	-4.61843e-06	1.01148e-09	0.88454
13	64202212	65339575	317	2.40429e-05	8.17036e-10	0.400272
13	65340421	66197786	216	-3.77486e-06	6.15739e-10	0.879088
13	66200191	67713633	539	2.30522e-05	1.40471e-09	0.538514
13	67714255	69561090	587	-5.87216e-06	1.55277e-09	0.881538
13	70643712	71095217	195	-4.12639e-07	5.28854e-10	0.985684
13	69561894	70642326	391	3.18664e-06	1.0365e-09	0.921154
13	71095483	71759743	269	6.59225e-06	7.20706e-10	0.806024
13	71763633	72958993	401	5.46658e-05	1.19718e-09	0.114124
13	72959394	73795534	289	2.05303e-06	7.90568e-10	0.941792
13	73796728	75084163	577	2.5901e-05	1.74848e-09	0.535638
13	75084473	76504672	566	-2.10033e-05	1.5186e-09	0.589906
13	76505282	78030962	592	6.03358e-06	1.57896e-09	0.879312
13	78032193	78807439	289	1.58893e-05	7.45654e-10	0.560646
13	78807836	80252742	475	8.10479e-05	1.25106e-09	0.0219398
13	80257200	82580321	768	1.81392e-06	2.06235e-09	0.968139
13	82580994	84132765	469	-8.95265e-06	1.19621e-09	0.795751
13	84133082	85035423	235	5.54267e-06	5.79226e-10	0.817858
13	85037313	85609664	248	1.44297e-05	6.30273e-10	0.565448
13	85609760	87039195	490	1.69008e-05	1.4194e-09	0.653723
13	87039360	88190520	287	1.84051e-05	7.46535e-10	0.500555
13	88191656	89057861	212	2.65588e-06	5.21925e-10	0.907452
13	89059635	90177618	283	3.88519e-06	7.31262e-10	0.885759
13	90179364	90867683	300	-3.38041e-06	7.83458e-10	0.903873
13	90869873	91967960	351	-1.62828e-05	9.30862e-10	0.593558
13	91970313	92912119	321	-1.16982e-06	8.29909e-10	0.967609
13	92912423	93918144	358	-3.07171e-05	9.08299e-10	0.3081
13	93918533	94562549	298	-4.61243e-05	3.75871e-09	0.45185
13	94563601	95540024	390	1.44618e-05	1.08453e-09	0.660562
13	97521207	98589842	314	5.22885e-05	8.04256e-10	0.0652154
13	95540709	97520182	787	0.0001377	4.46732e-09	0.0393782
13	98594975	100043997	643	-4.65823e-05	3.97122e-09	0.459789
13	100044673	101392748	468	1.53163e-05	3.58811e-09	0.798187
13	101394726	102299385	477	-4.87815e-06	1.27665e-09	0.891404
13	102299498	103339911	487	2.25126e-05	1.31241e-09	0.534317
13	103340536	104065375	406	-4.54104e-05	1.08198e-09	0.167424
13	104065534	104842764	301	1.16932e-05	8.24994e-10	0.683931
13	104843186	105990071	466	5.95052e-06	1.30413e-09	0.86912
13	105990812	106439396	177	-4.733e-06	4.84113e-10	0.829681
13	106442608	107785431	584	4.37438e-05	1.63459e-09	0.27927
13	107788025	108518444	335	3.93686e-05	9.82828e-10	0.209198
13	108519987	109359792	340	-7.08618e-06	9.313e-10	0.816381
13	109359834	110338482	453	-2.27421e-05	1.24896e-09	0.519893
13	110338913	111432821	567	2.76067e-05	2.27698e-09	0.562898
13	111434814	113266084	733	8.77631e-05	2.03384e-09	0.0516489
13	113269127	115109853	487	-2.31285e-05	1.3703e-09	0.532104
14	20878890	21267077	214	2.9751e-06	7.45209e-10	0.913215
14	22379132	22738105	188	2.57209e-06	5.31706e-10	0.911184
14	21271573	22378835	379	1.44633e-05	1.19669e-09	0.675877
14	22738161	23607730	410	-1.25841e-05	1.28901e-09	0.725961
14	23607866	24904154	376	-2.88565e-06	1.19639e-09	0.933512
14	24904240	26134815	569	-6.84618e-06	1.61505e-09	0.864731
14	26135167	26679549	193	-8.29137e-06	5.65701e-10	0.727386
14	26680794	28466225	511	-5.65191e-06	1.46295e-09	0.882526
14	28466533	29196856	225	3.7604e-06	6.26372e-10	0.880567
14	29198059	32014712	638	3.03517e-05	1.90354e-09	0.486636
14	32016504	33033695	338	1.10556e-05	1.03778e-09	0.731459
14	33036081	34769821	851	-1.17439e-05	2.68968e-09	0.820855
14	34769883	36344816	414	2.59794e-05	3.3102e-09	0.651596
14	36683516	38481516	588	4.1943e-05	1.68476e-09	0.306847
14	38486187	39370633	306	1.94618e-05	8.68331e-10	0.508964
14	39370726	40336296	331	2.60351e-05	9.19914e-10	0.390677
14	40336990	41615299	404	2.17661e-05	1.1597e-09	0.522721
14	41615331	43065019	466	2.50015e-05	1.31758e-09	0.490966
14	43068948	44541699	426	1.53024e-05	1.21915e-09	0.661199
14	44542368	45247021	253	5.25329e-06	7.09479e-10	0.843652
14	45250418	46311209	195	-7.58384e-07	5.82217e-10	0.974926
14	46312678	47456738	328	1.37179e-06	9.55186e-10	0.964597
14	47457846	48351664	353	-4.62714e-06	9.76466e-10	0.882283
14	48352461	49001226	229	1.94802e-06	6.64935e-10	0.939781
14	49004194	49955015	329	-1.0126e-05	9.27983e-10	0.739584
14	52078316	52761693	350	1.93903e-05	9.86263e-10	0.536951
14	49955381	52077965	807	3.33895e-05	4.3271e-09	0.611742
14	52762622	54162101	442	5.17644e-05	3.03333e-09	0.34728
14	54162655	55043520	256	-3.55754e-06	5.16922e-09	0.960536
14	55044905	56215082	381	3.09008e-05	2.0568e-09	0.495647
14	56215477	56949485	408	2.22464e-05	1.17589e-09	0.5165
14	58449526	59135770	171	4.50162e-05	5.65989e-10	0.0584655
14	56949644	58448681	556	-2.03734e-05	1.5742e-09	0.607607
14	63166807	63890839	274	-4.48201e-06	7.91138e-10	0.873395
14	59135989	61649612	855	0.00022877	4.2079e-09	0.000420796
14	61651278	63164649	569	7.84017e-05	1.68625e-09	0.0562289
14	63897095	65218457	359	2.74496e-05	1.01777e-09	0.389559
14	65220775	66353557	381	9.44702e-05	1.35665e-09	0.0103221
14	66354477	67990648	477	1.58242e-06	1.79757e-09	0.970227
14	67991028	69355606	523	5.99235e-06	2.50584e-09	0.904715
14	71132759	72213258	304	4.00833e-05	8.95578e-10	0.180439
14	69356353	71131097	701	-9.65469e-05	2.1663e-09	0.0380483
14	72889376	74250730	457	-2.90029e-05	1.77766e-09	0.491524
14	74252993	75747118	466	7.10353e-05	1.54486e-09	0.0707158
14	75747258	76583135	302	-1.63299e-05	1.38167e-09	0.660429
14	76583775	77332160	304	-4.35771e-06	9.18717e-10	0.885682
14	72214790	72888979	381	1.6761e-05	1.10333e-09	0.613839
14	77332408	78421884	488	3.52565e-05	1.44073e-09	0.352964
14	78422260	79026816	332	-1.30663e-05	9.33348e-10	0.668876
14	80999361	81787255	284	6.78607e-05	8.02176e-10	0.0165759
14	79027504	80998547	654	2.95823e-05	1.88042e-09	0.49512
14	81787481	82459297	231	-1.20133e-05	7.0215e-10	0.650286
14	82461794	84087895	537	-4.01216e-05	1.53066e-09	0.305123
14	84087979	85035235	325	6.91733e-05	1.22755e-09	0.0483447
14	85037974	86051751	390	2.68609e-05	1.11218e-09	0.420566
14	86053777	87334624	434	3.60794e-05	1.19972e-09	0.297577
14	87335256	88641174	400	-1.99982e-05	1.13771e-09	0.553253
14	88641335	90069965	524	-1.30728e-05	2.04076e-09	0.772289
14	90075441	92098486	618	4.40365e-05	2.22467e-09	0.350489
14	92099719	93378838	522	-5.86692e-05	1.74834e-09	0.160579
14	93379151	94420996	365	4.77456e-05	1.67258e-09	0.243027
14	94421488	95347359	569	-4.39419e-05	2.09165e-09	0.336652
14	95347761	96250900	531	0.000113342	2.56377e-09	0.0251909
14	96251418	97570260	553	-1.98528e-05	1.64117e-09	0.624096
14	97571437	98987472	544	2.47362e-05	1.60833e-09	0.537366
14	98989483	99980087	445	3.4069e-05	1.36656e-09	0.356734
14	99981105	101244250	398	2.64793e-05	1.84957e-09	0.538092
14	101244293	102339561	324	-3.72678e-05	1.04802e-09	0.249651
14	104761778	105440784	196	-1.57707e-05	5.9075e-10	0.516431
14	102341650	104759919	585	0.000632289	1.64443e-08	8.19425e-07
15	23292175	24320772	230	-2.03454e-05	9.10599e-10	0.50017
15	25107905	25750941	161	-5.26939e-06	7.08648e-10	0.843088
15	25752114	26185554	238	2.05399e-05	9.741e-10	0.510468
15	26186113	26675188	202	2.90465e-06	7.85105e-10	0.917436
15	26676258	27265824	186	4.79111e-06	7.38701e-10	0.860074
15	27266835	27819408	191	2.30084e-06	7.78968e-10	0.934298
15	27820352	28325439	219	-7.88076e-06	8.43293e-10	0.786098
15	28326536	29617158	176	-3.6198e-06	7.06888e-10	0.891705
15	29617517	31314317	324	2.04687e-05	1.33249e-09	0.574978
15	31315570	32177326	281	1.63395e-05	1.16892e-09	0.632715
15	32180607	33251727	274	2.23166e-05	1.09802e-09	0.500643
15	33253484	33792116	298	7.13365e-05	1.61628e-09	0.0759958
15	33793179	34273308	281	1.40316e-05	1.13474e-09	0.677014
15	34273346	34970673	160	-1.11998e-05	6.54054e-10	0.661438
15	34971983	35941864	311	2.5637e-05	1.26424e-09	0.470892
15	35943377	36424581	255	-3.21291e-05	1.00195e-09	0.310095
15	36425448	36968033	234	-1.06229e-05	9.28867e-10	0.727427
15	36968291	37930544	371	2.56088e-06	1.49128e-09	0.947127
15	37931874	38804104	291	5.83075e-05	1.44832e-09	0.125493
15	38805185	39518563	300	5.0387e-06	1.19646e-09	0.884182
15	39519092	40382441	362	-6.04921e-05	1.44061e-09	0.110988
15	40383779	41211827	210	6.62677e-05	9.0543e-10	0.0276448
15	41212265	42222063	249	1.17373e-05	1.08372e-09	0.721434
15	42222390	43473907	312	-1.30371e-05	1.431e-09	0.730368
15	43474655	44988610	201	-1.46216e-05	1.12732e-09	0.663211
15	44992475	46292382	357	3.50237e-06	1.53255e-09	0.928712
15	46294385	47000090	250	3.92467e-05	1.05895e-09	0.227797
15	47000857	47977097	351	4.09876e-05	1.44173e-09	0.280378
15	47979127	49075918	304	4.19377e-05	1.54272e-09	0.285643
15	49078966	50004817	222	1.77792e-06	1.01853e-09	0.955574
15	51682775	52589995	248	1.92385e-05	1.31082e-09	0.595159
15	50006184	51681073	618	1.83966e-05	1.23665e-08	0.868606
15	53015101	53766542	319	3.90819e-05	1.28431e-09	0.275477
15	53767876	54336662	285	5.3883e-07	1.11649e-09	0.987134
15	54337243	55134743	352	1.68431e-05	1.40983e-09	0.653736
15	55879453	56784345	270	-1.51559e-05	1.15176e-09	0.655176
15	56784506	57637678	212	-1.58457e-05	1.33949e-09	0.665049
15	57638075	58438535	438	-1.38607e-05	1.81741e-09	0.745082
15	59507391	60018662	198	-9.80431e-06	7.92053e-10	0.727563
15	58439935	59505191	424	-3.12529e-05	1.73242e-09	0.452732
15	60019136	60670149	240	-4.15398e-05	9.55606e-10	0.179023
15	61803892	62735671	404	-1.90665e-05	1.73074e-09	0.646733
15	60670287	61803306	541	-3.41529e-05	2.18465e-09	0.464965
15	62737452	64335240	602	0.000114292	5.03585e-09	0.107274
15	65104668	66358474	298	0.000127812	1.45647e-09	0.000810916
15	66359486	66948204	252	-3.75757e-06	1.2757e-09	0.916214
15	66948951	68640917	647	-7.34072e-05	6.18928e-09	0.350779
15	68642047	69936117	298	1.2127e-05	1.26267e-09	0.732895
15	69938058	70772135	360	7.14267e-05	7.29673e-09	0.403057
15	70772414	71919256	400	1.86038e-05	1.65518e-09	0.647472
15	71920065	74447996	620	-3.07573e-05	6.80059e-09	0.70917
15	74453873	75516403	262	5.76447e-05	2.09155e-09	0.207507
15	76397390	77910873	382	7.66735e-05	4.07282e-09	0.229585
15	77912408	78637877	233	-2.43565e-07	9.13861e-10	0.993571
15	78640760	79259009	141	-1.45293e-06	5.61844e-10	0.951123
15	79261077	79991408	365	1.42759e-05	1.49661e-09	0.712113
15	79992629	80635045	266	1.92211e-05	1.06455e-09	0.555789
15	80637749	81604871	388	5.32493e-05	2.02085e-09	0.236203
15	81607249	84062334	520	3.32317e-05	2.19127e-09	0.477758
15	84063245	85517022	411	-2.06336e-05	2.178e-09	0.658398
15	85518062	86341812	324	-9.24898e-06	1.38119e-08	0.937272
15	86650331	87113409	224	2.66492e-06	9.14786e-10	0.929789
15	87114392	87693557	267	-5.09707e-06	1.07935e-09	0.876707
15	88032736	88742960	281	4.16779e-06	1.11696e-09	0.900756
15	88743108	89561223	256	3.23464e-05	1.02129e-09	0.311459
15	89562631	90452882	276	1.16458e-05	1.12956e-09	0.72896
15	90453183	91221307	244	3.18633e-05	2.56548e-09	0.529296
15	91226586	91745246	201	-8.78216e-07	7.81976e-10	0.974946
15	91749626	92164207	164	1.55721e-05	6.73712e-10	0.548545
15	92165068	92667377	214	7.93264e-06	8.33065e-10	0.78344
15	92669184	93590376	481	7.31653e-06	1.94714e-09	0.868308
15	93591893	93908402	162	-7.56138e-06	9.30229e-10	0.804199
15	93909052	94547933	319	4.27068e-06	1.29081e-09	0.90538
15	94548924	95576904	505	-2.32255e-05	2.07089e-09	0.60979
15	95577096	96497729	325	9.97092e-06	1.31458e-09	0.783312
15	96500358	97091511	244	-3.06221e-05	9.80332e-10	0.328063
15	97092654	98496698	481	7.26583e-05	1.98839e-09	0.103223
15	98497881	99128454	305	3.69133e-05	1.71181e-09	0.372294
15	99128932	100077720	393	9.40603e-05	2.74694e-09	0.0727081
15	100457692	101403655	376	-1.28629e-05	1.51616e-09	0.74114
15	101408616	101918220	241	-1.68071e-05	9.33196e-10	0.582195
15	101918830	102516259	218	-8.97398e-06	8.9489e-10	0.764188
16	60291	596605	152	0.000162991	4.1896e-09	0.0117983
16	946205	1547999	184	-0.000120383	1.66942e-09	0.00321562
16	3961770	4689471	207	0.000113299	8.57022e-09	0.221008
16	1551082	2293296	266	1.76651e-05	2.06385e-09	0.69739
16	4690187	5114499	153	-1.07763e-05	7.24399e-10	0.68887
16	2294890	3960458	352	5.81431e-05	3.73775e-09	0.34159
16	5115228	5854496	358	-3.44036e-06	1.64555e-09	0.932412
16	5855169	6264138	234	2.8717e-05	1.08e-09	0.382211
16	6264139	7045506	531	1.79492e-05	2.30668e-09	0.708609
16	7046430	7524343	390	3.80856e-06	1.71623e-09	0.926751
16	8237157	8572350	217	2.7974e-06	9.39894e-10	0.927297
16	7525825	8236887	456	1.16472e-05	2.00786e-09	0.794918
16	8572557	8960864	153	-4.96226e-06	6.84342e-10	0.849553
16	8962907	9658861	289	-2.16503e-06	1.25624e-09	0.951292
16	9659584	9997178	186	1.34425e-05	8.72053e-10	0.648959
16	10002419	10430046	283	-2.72379e-06	1.24565e-09	0.938484
16	10431221	11493266	427	6.83673e-05	2.40744e-09	0.163504
16	11612436	12151685	150	-4.81594e-05	2.26067e-09	0.311112
16	12151797	12775407	384	-1.1845e-05	1.78131e-09	0.778978
16	13120367	13978116	448	8.32203e-06	1.98009e-09	0.851646
16	13979558	15885158	287	3.65441e-05	2.09186e-09	0.424285
16	15885866	16220858	188	7.86254e-06	8.28015e-10	0.784669
16	16222763	17334499	216	2.33424e-05	9.37623e-10	0.445875
16	17335780	18062164	258	2.47374e-05	1.1371e-09	0.463197
16	18065944	20054371	404	3.02853e-05	1.84156e-09	0.480355
16	20055884	21235343	352	-0.000211384	4.14156e-09	0.00102105
16	21237217	23369433	360	-5.77005e-05	1.72402e-09	0.164632
16	23371110	24308825	295	4.55281e-05	1.49176e-09	0.238489
16	24309108	25589623	434	1.09322e-05	4.58208e-09	0.871698
16	26944850	27445360	214	1.29386e-05	9.41501e-10	0.673262
16	27446054	29023966	347	3.15138e-05	1.86122e-09	0.465104
16	29694822	31380596	238	-5.34789e-05	1.28341e-09	0.135491
16	31384554	47981754	169	6.10457e-06	7.66104e-10	0.825441
16	47982405	49006844	231	5.26024e-06	1.18481e-09	0.87854
16	25590147	26681997	517	-8.97055e-06	2.33953e-09	0.852867
16	50698071	51700822	379	-2.57323e-05	2.39945e-08	0.868062
16	53848448	54671719	387	1.78738e-06	3.01591e-09	0.974036
16	51703888	53845487	703	0.000440605	3.25193e-08	0.0145531
16	54673195	55505040	413	0.00016451	5.26488e-09	0.0233758
16	56908045	57663112	260	-4.64581e-05	1.18747e-09	0.177599
16	55506137	56906006	526	-3.16089e-05	3.21587e-09	0.57726
16	49007408	50694011	551	3.85827e-05	2.82788e-09	0.46812
16	57663619	58508278	302	1.57753e-05	1.33294e-09	0.665677
16	58510034	59888170	453	7.52312e-06	2.10992e-09	0.869903
16	59889269	60744157	260	7.92334e-07	1.11405e-09	0.981061
16	60745208	61991704	319	-1.27194e-05	1.42464e-09	0.736126
16	64716851	65538017	333	-1.20321e-05	1.54546e-09	0.759556
16	63396006	64714759	431	-1.29751e-05	1.92016e-09	0.767152
16	68429894	70885818	519	-3.39096e-05	1.07696e-08	0.743853
16	61993462	63395786	429	3.01501e-05	1.88802e-09	0.487756
16	72915753	73542956	302	1.27667e-05	2.15466e-09	0.783289
16	65538484	68429077	757	1.35165e-05	1.49602e-08	0.912006
16	70887506	72915425	484	-8.37663e-05	3.48777e-09	0.156077
16	73543220	74724933	362	5.01076e-05	3.2776e-09	0.381446
16	74730819	75517115	245	4.53792e-05	1.10969e-09	0.17312
16	75518129	76056374	143	3.84738e-06	6.46368e-10	0.879716
16	76058697	76987262	386	-1.91453e-06	1.74102e-09	0.963403
16	76988130	77455781	296	-8.18219e-06	1.27095e-09	0.818471
16	77456244	77688760	183	-9.74768e-06	8.13531e-10	0.732536
16	77689074	78446696	484	3.29499e-05	2.18726e-09	0.481098
16	78452348	78709939	197	-5.61533e-06	8.98466e-10	0.851396
16	79369779	80184442	475	-0.000205484	8.14255e-09	0.0227752
16	82482458	83078581	493	6.84194e-06	2.2043e-09	0.884136
16	84646612	85146709	254	6.93228e-05	1.13487e-09	0.0396095
16	83078959	83971446	691	-2.47716e-05	3.09609e-09	0.656182
16	85146935	85663943	145	3.53624e-05	7.1832e-10	0.187029
16	83972415	84645588	469	-3.4336e-05	2.17789e-09	0.461882
16	85664453	86221644	320	-1.34741e-05	1.42588e-09	0.72122
16	86222417	86745679	393	6.07492e-05	3.89949e-09	0.330638
16	80184495	81209234	552	-4.7929e-06	2.56238e-09	0.924566
16	86745955	87173290	192	-3.31402e-05	1.39426e-09	0.374793
16	78710328	79368760	543	-1.74642e-05	2.46887e-09	0.725229
16	87175053	88389287	433	-5.20418e-05	2.18059e-09	0.265081
16	88439429	88964934	176	1.23597e-05	2.06442e-09	0.785603
16	88966667	89604610	176	3.98372e-05	1.74579e-09	0.340369
16	81209631	82481987	645	-0.000280387	7.4209e-09	0.00113456
16	89605495	90292767	170	0.000112147	1.07467e-08	0.279338
17	396660	820493	135	-1.02933e-05	2.06818e-09	0.820937
17	820511	1480393	176	6.95924e-05	2.53329e-09	0.166765
17	1481897	2613925	344	0.000373432	1.51068e-08	0.00237945
17	2616352	3425788	275	-1.22938e-05	1.69329e-09	0.765125
17	3426133	4321755	292	-3.04363e-06	1.98287e-09	0.945506
17	4652156	5573766	301	5.14297e-05	1.91323e-09	0.239678
17	5574433	6570522	494	1.06878e-05	2.93662e-09	0.843651
17	6976284	7723513	230	-7.8362e-05	7.68019e-09	0.371232
17	7725660	8704551	306	-0.000206143	1.37793e-08	0.0790664
17	8705612	9229793	186	-5.22033e-06	3.60763e-09	0.93074
17	9233113	9714549	180	1.81312e-05	1.20394e-09	0.601291
17	9714995	10573151	390	7.7396e-05	2.46735e-09	0.119203
17	10573457	11667346	423	1.03298e-05	2.51296e-09	0.836742
17	13001700	13625425	278	-5.09117e-06	1.62451e-09	0.899482
17	11668104	13000883	469	3.84962e-06	2.7751e-09	0.941745
17	13626102	14209988	262	-8.31365e-06	1.55287e-09	0.832909
17	14210015	14499605	140	-4.7747e-05	8.10397e-10	0.093494
17	14500054	14859339	224	-1.23799e-05	1.29813e-09	0.731144
17	14860784	16319512	411	-1.00384e-05	2.78135e-09	0.84904
17	16321959	17292491	246	0.00016464	2.67006e-09	0.00144146
17	18456679	19666001	177	8.37638e-05	2.34005e-09	0.0833472
17	17299591	18446092	337	-2.18469e-05	2.64677e-09	0.671091
17	21285166	25677370	182	2.70539e-05	1.28526e-09	0.450472
17	25679294	26272308	179	1.15582e-05	1.09708e-09	0.727122
17	26273607	27884779	363	4.12703e-05	7.06504e-09	0.623427
17	27885675	29259899	324	2.3839e-05	1.49668e-08	0.845502
17	29262773	30878805	373	-3.32689e-05	4.90172e-09	0.634654
17	30879433	31989867	514	2.73983e-05	3.04106e-09	0.619307
17	31990385	32677709	344	-3.5102e-05	1.9942e-09	0.431841
17	33616080	34393028	220	-4.70426e-06	1.43044e-09	0.901013
17	32677947	33614452	424	1.38073e-05	2.54226e-09	0.784207
17	34393296	35725997	305	2.42562e-05	2.09558e-09	0.596201
17	35731855	37341235	374	-4.86917e-05	3.52673e-09	0.412265
17	37344586	38649203	257	9.67693e-06	2.32941e-09	0.841089
17	39657337	40231221	164	1.14421e-05	1.12755e-09	0.733291
17	38652220	39657179	375	9.08694e-07	2.40078e-09	0.985204
17	40232810	41769732	331	1.37981e-05	2.75892e-08	0.933795
17	41771040	43317574	455	0.000627484	2.1116e-08	1.57349e-05
17	44863413	45874715	252	-4.78715e-05	1.66076e-09	0.240118
17	45876022	46828302	349	-6.82659e-06	2.35045e-09	0.888021
17	46828412	48027295	325	5.77304e-05	4.41914e-09	0.385158
17	48027688	48832008	263	1.67854e-05	2.61489e-09	0.742722
17	48832437	49892805	366	2.68689e-05	2.28242e-09	0.573838
17	49894599	51282380	488	2.76147e-06	3.21597e-09	0.961162
17	52863321	53338298	187	-1.41961e-05	1.24065e-09	0.686921
17	51284441	52861905	470	1.51045e-05	2.88951e-09	0.778716
17	53346718	54164464	324	4.39397e-05	3.93271e-09	0.483512
17	54164935	55278525	350	2.53781e-06	2.0995e-09	0.955831
17	55279508	57486793	701	0.00014542	5.99488e-09	0.0603592
17	57487538	59307733	226	0.00028226	1.39755e-08	0.0169578
17	59309085	60883279	378	-0.000189842	7.4736e-09	0.028094
17	60885287	62035655	212	2.09279e-05	1.61681e-09	0.602736
17	64434524	65013985	291	3.58393e-05	1.7282e-09	0.388628
17	62037685	64434272	647	-1.41516e-05	5.8324e-09	0.852992
17	65016683	66315468	302	-7.01231e-05	1.94635e-09	0.111956
17	66318466	66903293	265	-2.35502e-06	1.57228e-09	0.95264
17	66906217	68199133	364	-2.43422e-05	2.2146e-09	0.604972
17	68199783	68875761	271	-4.21679e-05	1.5935e-09	0.290811
17	68877746	69242135	177	2.96761e-05	1.10739e-09	0.372512
17	69242932	70147289	347	-3.6495e-07	2.23699e-09	0.993843
17	70148198	70947580	350	-1.00823e-05	2.15054e-09	0.827887
17	70948535	71825523	372	-4.2073e-05	2.24182e-09	0.374223
17	71829519	72740027	316	5.55777e-06	1.88478e-09	0.898135
17	72742484	74016834	312	-1.76556e-05	3.54928e-09	0.766959
17	74018640	74909405	292	4.7901e-05	2.53098e-09	0.341027
17	74910943	75471247	231	-9.40582e-06	4.24489e-09	0.885212
17	75476450	75842792	163	-1.4436e-05	9.93951e-10	0.647028
17	75844316	76445231	160	0.000164539	3.44285e-09	0.00504397
17	76446689	77093768	237	-0.000100596	1.45859e-09	0.00843916
17	77094717	77468875	198	1.29448e-05	1.20868e-09	0.709641
17	77471383	78780080	399	5.2138e-05	2.44019e-09	0.291214
17	78780686	79683249	296	1.76927e-05	3.00229e-09	0.746771
17	79683698	80969550	328	3.92673e-05	5.47386e-09	0.595597
18	349293	906343	303	5.72014e-06	8.51402e-10	0.844581
18	906673	1940581	345	8.30495e-06	8.75583e-10	0.778967
18	2206891	2889826	237	-2.81991e-05	6.07978e-10	0.252772
18	2891847	3357120	172	-8.1425e-07	4.66241e-10	0.969919
18	3359237	3861997	140	2.18748e-05	9.61168e-10	0.480451
18	3862461	4597021	322	1.16288e-05	9.13667e-10	0.700448
18	4601573	5197395	191	-1.38827e-05	5.10788e-10	0.539041
18	5198562	5852964	261	3.49308e-05	7.8298e-10	0.211906
18	5855598	6630394	277	1.46803e-05	7.6183e-10	0.594816
18	6630840	7373590	286	2.01479e-05	7.55635e-10	0.463589
18	7374066	8440357	399	-1.01783e-05	1.01048e-09	0.748823
18	9415389	10462537	503	0.000129927	3.13543e-09	0.0203224
18	10465005	11028008	270	1.20105e-05	6.63802e-10	0.641096
18	11028129	11529011	175	6.98718e-06	4.66734e-10	0.746377
18	11530996	12737037	385	4.81035e-05	1.1512e-09	0.156262
18	8440558	9414901	434	4.53563e-05	1.18158e-09	0.187005
18	12737582	14358413	513	-9.89957e-05	8.5286e-09	0.283739
18	18527782	21622994	620	-5.14287e-05	3.35917e-09	0.374897
18	21623416	22745505	483	-1.81036e-05	1.254e-09	0.609191
18	22746547	24088696	422	-4.85362e-06	1.07242e-09	0.882175
18	24088831	24971742	417	-1.75413e-05	1.25763e-09	0.620858
18	26874132	28037427	362	-7.66928e-06	8.23418e-10	0.789264
18	28037840	28560707	211	1.08549e-05	5.16751e-10	0.632997
18	24972728	26873513	626	1.99717e-05	1.52065e-09	0.608543
18	28561634	29563172	399	4.75222e-05	9.73481e-10	0.127729
18	31777336	32456417	186	-1.07655e-05	4.38501e-10	0.60718
18	29564408	31774120	581	-4.00917e-05	1.44005e-09	0.290743
18	32457437	33791804	416	-4.94505e-05	9.86214e-10	0.115337
18	35073616	35837704	283	3.15522e-06	6.67042e-10	0.902767
18	33792671	35072855	475	1.20481e-05	1.21943e-09	0.730083
18	35838871	36364691	218	5.17369e-06	5.19876e-10	0.820495
18	36365021	37682827	387	1.95126e-05	9.17681e-10	0.519496
18	38767938	39891215	326	5.37375e-05	7.65483e-10	0.0521046
18	37683967	38766853	479	8.58529e-06	1.18248e-09	0.802846
18	42606091	43295247	363	-3.45464e-05	2.57778e-09	0.496236
18	43295347	43881224	201	-1.16581e-05	4.6883e-10	0.590289
18	43881706	45313390	592	2.11927e-06	1.53694e-09	0.956889
18	45314528	46208355	348	3.9643e-05	1.93933e-09	0.368012
18	47263681	47814821	293	1.80552e-06	7.0938e-10	0.945953
18	46209339	47262925	406	2.04104e-05	2.3731e-09	0.67523
18	47816777	48784027	323	-1.57171e-05	8.03615e-10	0.579284
18	39892281	42606024	860	6.84834e-05	4.19757e-09	0.290499
18	50152229	51059341	346	-1.4864e-05	8.36357e-10	0.607272
18	48784953	50151479	511	-1.06521e-05	1.25578e-09	0.763726
18	51059850	51952586	314	2.15958e-05	7.12989e-10	0.418645
18	51953945	52707502	182	8.14645e-06	4.36141e-10	0.696477
18	52709949	53763665	369	0.000147755	4.90986e-09	0.0349736
18	53764157	55089715	429	-3.14184e-05	1.05294e-09	0.332926
18	55090919	55808073	327	2.92542e-05	8.4868e-10	0.315287
18	55808692	56752598	409	1.18853e-05	1.03133e-09	0.711313
[truncated: 221 more rows]

## Sheet: ST3 CPASSOC
Supplementary Table 3. Pleiotropic loci between urate and eBMD identified from cross-trait meta-analysis (PCPASSOC < 5×10-8, Pboth-single-trait < 1×10-5).
Index SNP	Effect allele	Other allele	Urate		eBMD		PCPASSOC	Chromosome: Position	Linear closest genes
			Beta	P-value	Beta	P-value
Known shared SNPs (PCPASSOC < 5×10-8; Purate < 5×10-9 and PeBMD < 6.6×10-9 )
rs10430616#	A	G	0.015	1.171e-09	0.0150319	7.9e-17	1.675e-21	chr10:134341497..134597211	INPP5A
rs10750766*	A	C	0.0355	2.58e-41	0.0254263	1.8e-37	1.009e-71	chr11:65351074..65567395	-
rs111590167	T	C	0.0372	6.183e-10	0.0388461	1.1e-17	9.807e-24	chr19:33127687..33375021	SLC7A9
rs112512657#	G	C	0.0407	4.952e-21	0.0413282	7.9e-38	5.323e-51	chr3:49637049..50485986	RBM6
rs11604568	A	G	0.048	2.353e-81	0.0213182	6e-30	3.591e-91	chr11:65354926..65580638	RP11-770G2.2
rs117829045*	A	G	0.0417	5.265e-22	0.0198139	7.8e-10	2.514e-25	chr11:65083491..65985325	RP11-770G2.2
rs1233588	C	T	0.0445	1.701e-32	0.0196687	2.2e-12	1.434e-36	chr6:28681415..29219489	-
rs12954782	G	C	0.0227	4.086e-17	0.0164006	2e-15	4.232e-28	chr18:57729069..57920877	RP11-795H16.2
rs13044413#	G	A	0.019	4.81e-15	0.0190211	6.4e-26	7.668e-36	chr20:32525715..33520802	ITCH
rs13130558	A	G	-0.0252	2.787e-25	-0.0293788	9.6e-57	2.612e-75	chr4:88750208..88870576	-
rs13136833	C	T	0.0208	2.247e-09	0.0179423	3.7e-11	1.184e-17	chr4:17782264..18035250	-
rs13195401	T	G	0.055	1.864e-45	0.0194109	3.2e-11	2.5e-44	chr6:26360597..26949672	BTN2A1
rs13197633#	A	G	0.048	1.381e-36	0.0203943	7.4e-13	2.089e-39	chr6:27675290..28673998	-
rs13217620	T	C	0.0516	2.354e-39	0.0210609	9.6e-13	1.425e-41	chr6:27646492..28152583	-
rs13218591	C	T	0.0208	1.181e-15	0.0159389	1.7e-15	1.307e-27	chr6:26342749..26571629	BTN3A2
rs13316065#	T	C	0.0205	1.876e-15	0.0243613	1.6e-37	1.106e-44	chr3:49385417..50175959	TRAIP
rs144447022	T	G	0.0433	4.098e-31	0.0200535	9.7e-13	3.66e-36	chr6:29240378..29742003	XXbac-BPG308J9.3
rs148982377#	C	T	-0.0384	3.202e-10	-0.0370539	9.3e-17	1.07e-22	chr7:98911827..99519995	ZNF789
rs149534615	C	G	0.0408	2.349e-20	0.041946	3.3e-37	6.027e-50	chr3:48763656..49470063	RP11-694I15.7
rs150440459	G	C	0.0562	9.991e-11	0.0456012	1.4e-12	1.196e-19	chr11:65357638..65559552	MAP3K11, PCNXL3
rs1649068	C	A	0.0252	5.438e-26	-0.0184259	3.7e-24	1.137e-47	chr10:60230988..60374898	BICC1
rs174529	C	T	0.0179	5.594e-13	0.0162101	1.4e-16	5.709e-27	chr11:61543499..61658800	MYRF, TMEM258
rs2071041	G	T	-0.0202	2.229e-12	0.0167199	3.5e-14	2.375e-23	chr3:52407041..53160360	ITIH4, MUSTN1
rs2107199	A	G	-0.0199	2.479e-10	-0.0165773	1.2e-10	1.9e-19	chr6:29716805..30041708	MICF
rs2236270	T	G	0.0188	4.406e-14	0.0187724	8e-24	7.675e-33	chr20:33470514..33847253	GSS
rs2328887	C	T	-0.0518	2.569e-38	-0.018151	7.8e-10	1.622e-37	chr6:25038442..25479799	LRRC16A
rs2725263	C	A	0.044	1.15e-72	-0.0130249	6.6e-12	2.667e-74	chr4:88880220..89026428	ABCG2
rs28357094	G	T	-0.0423	2.486e-51	0.0139668	3.6e-11	9.731e-51	chr4:88888090..88959968	SPP1
rs3094628	C	G	0.0307	8.942e-18	0.0177062	1.4e-10	4.094e-24	chr6:30256936..30784068	HCG18, HCG17, BX248419.1
rs35565446	T	C	0.0533	1.222e-43	0.020139	2.6e-12	7.355e-44	chr6:26970895..27640246	-
rs3774750#	G	C	-0.0141	4.685e-09	-0.017932	6.4e-22	2.294e-27	chr3:49980596..50210289	SEMA3F, MIR566
rs3790086	G	C	0.0215	3.973e-19	-0.0110424	4.8e-09	1.282e-24	chr16:69549187..69955960	WWP2
rs3821831	T	C	-0.0179	4.962e-13	-0.0138833	1.7e-12	5.692e-22	chr3:52848207..53139977	ITIH4, ITIH4-AS1
rs4971100	A	G	-0.0434	5.295e-72	-0.0119531	5.9e-11	2.595e-72	chr1:155066416..155197602	TRIM46, MUC1
rs525678	G	A	-0.0558	1.449e-19	-0.0677329	7.4e-46	3.981e-58	chr6:6940808..7313793	-
rs57158761*	G	A	0.0144	2.523e-09	0.0127297	1.7e-13	2.89e-18	chr3:185273510..185484257	IGF2BP2
rs62033399#	T	C	0.0208	2.225e-17	0.0198123	1.6e-26	1.659e-38	chr16:53797908..53845169	FTO
rs62259686#	G	C	0.0363	7.953e-16	0.0335074	1.3e-23	2.281e-33	chr3:51463134..52060065	-
rs62260788	T	C	0.0306	2.056e-13	0.0302967	8.4e-22	1.319e-30	chr3:47666710..48068610	MAP4
rs62261468	T	C	0.0366	8.566e-15	0.0440589	1.3e-35	3.139e-43	chr3:48206148..48644202	PFKFB4
rs62393598	T	A	0.0341	9.41e-16	0.0285455	2.8e-19	1.34e-30	chr6:7253926..7325832	SSR1
rs6445530	A	T	-0.0358	1.745e-11	0.0265806	5.5e-11	2.772e-20	chr3:52465186..53062228	PBRM1
rs6597257	G	A	0.0211	1.818e-18	0.0173133	8.1e-24	9.596e-36	chr6:7189858..7325869	RREB1
rs6761131	T	C	-0.0311	6.146e-17	0.0227332	6.5e-16	8.026e-31	chr2:202968809..203450887	SUMO1, AC079354.2
rs6825592	G	A	-0.0178	5.58e-10	-0.0179457	1.1e-15	1.275e-22	chr4:88557498..88756370	MEPE
rs6833740	T	A	-0.042	1.814e-11	0.0371123	3.6e-17	1.197e-24	chr4:88722912..88854260	HSP90AB3P
rs6936191*	C	T	-0.0221	5.521e-19	0.0111893	3e-09	1.538e-24	chr6:7201660..7260776	RREB1
rs7116758	A	G	-0.0323	4.329e-20	-0.0203963	1.6e-16	6.728e-30	chr11:65485157..66058612	-
rs7123153	A	G	-0.0172	1.168e-11	-0.0129924	1.6e-11	6.26e-20	chr11:65917458..65975421	PACS1
rs72812826	T	C	-0.0161	8.346e-10	0.0117561	1.9e-10	3.972e-17	chr5:173269669..173393958	CPEB4
rs75523587#	A	T	0.0198	1.244e-10	0.0300868	2.3e-39	3.581e-41	chr10:134338337..134545410	INPP5A
rs7636423	G	C	0.0176	6.118e-13	-0.0116724	1.6e-09	2.816e-20	chr3:46925539..47582724	KIF9
rs76895963*#	G	T	-0.0655	1.795e-12	-0.0772182	2.6e-30	1.084e-35	chr12:4328521..4384844	CCND2, CCND2-AS2, CCND2-AS1
rs77125954#	A	G	0.0358	4.372e-16	0.0323959	2.4e-23	2.525e-33	chr3:50737456..51243119	DOCK3
rs77173816	T	C	0.0195	1.004e-13	0.0133646	4.1e-10	2.99e-21	chr18:57919046..58086458	-
rs807624#	T	G	-0.0227	7.687e-20	-0.0105263	2.4e-09	4.61e-22	chr2:15723095..15817819	-
rs8100979	T	A	0.0157	1.15e-10	-0.0180385	4.7e-22	3.905e-31	chr19:33176191..33460536	TDRD12
rs8109126	A	G	0.0526	2.596e-11	0.0636293	5.1e-25	8.251e-32	chr19:33193162..33644908	RHPN2
rs9258375	G	A	0.036	5.256e-22	0.0211769	2.2e-13	3.015e-31	chr6:29702061..30251391	-
rs9260111	T	A	-0.0216	5.851e-19	0.0194943	6.7e-25	2.419e-44	chr6:29604683..30047403	HLA-A, HCG4P5, HLA-ABC
rs9369407#	T	A	-0.0239	1.355e-22	0.0111975	1.9e-10	2.759e-28	chr6:43203235..43408466	RPS2P28, ZNF318, RP11-213N20.1
rs9932220	A	G	0.0224	1.073e-14	0.0338752	3.2e-57	1.116e-58	chr16:51656336..51845914	-
Single-trait driven shared SNPs (PCPASSOC < 5×10-8; Purate < 5×10-9 or PeBMD < 6.6×10-9)
rs10412219	C	G	-0.0202	1.858e-16	0.0103028	1.9e-07	1.098e-20	chr19:33190263..33465482	CEP89
rs10782229	C	G	0.0153	4.907e-10	-0.00953646	4.4e-06	9.137e-15	chr6:126148318..126256410	NCOA7
rs10946859#	G	A	-0.023	8.104e-20	-0.0103454	5.6e-08	8.221e-22	chr6:26583129..27093821	GUSBP2
rs11029956	A	G	0.0115	3.812e-06	0.0141082	6e-15	1.507e-16	chr11:27355804..27449068	CCDC34
rs11097076	C	T	0.0119	2.982e-06	-0.0151766	4.2e-15	3.493e-19	chr4:86701389..86800806	ARHGAP24
rs112178027*	T	C	-0.0163	4.893e-07	-0.0145151	1.5e-09	2.066e-13	chr17:27341776..27876805	-
rs11228702	A	G	-0.0145	5.481e-06	0.0146324	1.6e-10	7.053e-14	chr11:55925434..56562425	-
rs11242735	C	G	-0.013	3.773e-06	0.0170071	8.4e-15	2.085e-19	chr6:1989604..2199634	GMDS
rs113890833	A	G	0.016	1.535e-06	0.0179943	1.9e-11	4.444e-16	chr3:46012694..46764220	LTF
rs114679574	G	A	-0.0522	1.477e-13	0.0298812	6.9e-09	3.661e-19	chr4:88802711..88884775	-
rs115648484	A	T	0.0656	2.096e-55	0.0174804	2.3e-08	3.569e-54	chr6:25450026..26434630	-
rs11581730	T	A	-0.0205	9.625e-18	0.00838453	3.3e-06	2.835e-19	chr1:155043325..155087188	-
rs11683521	T	G	0.0137	2.344e-06	-0.0136692	5.3e-11	1.772e-14	chr2:203480243..203740157	AC009960.6, AC009960.7, AC009960.3, AC009960.5, MTND4P30
rs11706090	T	A	0.0123	5.057e-07	0.0117696	2.6e-09	1.681e-14	chr3:46506814..46596094	LTF
rs11720108#	T	C	-0.0142	2.96e-07	-0.0131528	2.1e-11	2.89e-14	chr3:122936084..123136248	ADCY5
rs11981566#	G	A	-0.0166	1.116e-08	0.0128913	5.2e-09	6.914e-16	chr7:4678221..4723343	FOXK1
rs12068632	T	C	-0.0134	1.155e-07	-0.0114732	1.6e-09	2.495e-14	chr1:227136640..227581308	CDC42BPA
rs12147596	C	T	0.0121	6.099e-06	0.0204498	1e-23	5.332e-24	chr14:103823149..104362673	TRMT61A
rs12191655	T	G	0.0279	3.878e-21	-0.0110168	1.8e-06	1.932e-22	chr6:25803095..26134110	SLC17A1
rs12511728	T	C	-0.033	3.675e-13	0.017707	1.6e-08	1.985e-17	chr4:88885063..88966311	PKD2, RNU1-36P
rs12932881	T	C	-0.0122	4.603e-07	-0.0120056	9.9e-12	4.853e-15	chr16:51692499..51740595	-
rs13043666	C	T	0.015	1.74e-06	0.0139408	4.2e-09	1.349e-12	chr20:32570632..33046761	RP5-1125A11.1
rs13196986	C	T	0.0125	2.198e-06	0.012843	1e-10	3.15e-14	chr6:26090452..26090452	HFE
rs13209815	A	G	0.0492	1.135e-12	0.0276317	7.5e-08	1.486e-16	chr6:24734485..24948101	FAM65B
rs1401635	G	C	-0.0153	1.967e-09	0.00939741	1.1e-06	6.014e-14	chr11:27589011..27747671	BDNF, BDNF-AS
rs140609671	T	C	-0.0646	3.718e-19	-0.0274074	1.1e-07	3.96e-20	chr11:65418439..65997088	OVOL1, OVOL1-AS1, RP11-770G2.5
rs143254875	G	C	0.0285	9.917e-06	0.0290905	2.1e-09	3.056e-12	chr11:65665131..66074790	PACS1
rs144822931	C	T	-0.05	8.798e-08	-0.0539136	6.5e-14	1.718e-18	chr11:65153207..65676874	PCNXL3, MIR4690
rs146077850	A	T	-0.0185	2.26e-06	0.0184846	4.6e-10	9.226e-15	chr11:48422887..49202426	-
rs1471251*	T	A	0.0136	3.167e-08	0.0230136	2.7e-33	9.135e-36	chr4:87518189..88146780	AFF1
rs1523517	C	G	-0.0166	1.136e-11	0.00908708	1.4e-06	5.922e-16	chr3:121345094..121730049	ILDR1
rs17035323	A	G	0.0171	1.569e-07	-0.0210508	1.4e-17	1.495e-22	chr4:105890224..106466677	TET2, TET2-AS1
rs184719994	C	T	0.0307	9.226e-06	-0.0381719	1.4e-14	5.849e-17	chr2:202846277..203217472	-
rs1868102	G	C	-0.0153	2.173e-09	0.0112407	1.9e-08	4.193e-16	chr2:176985696..177067780	HOXD8, HOXD-AS2, HOXD3
rs190144	G	A	-0.0137	6.218e-07	-0.0360678	4.4e-69	4.373e-64	chr17:42005193..42325073	HDAC5
rs2114619	G	A	0.0178	3.523e-06	-0.0228879	3e-15	4.808e-19	chr2:203248219..203680291	FAM117B
rs219787	T	C	-0.0269	7.215e-23	0.0110664	2.3e-07	1.705e-25	chr21:37800374..37860857	CLDN14, AP000695.4, AP000695.6
rs2238429	C	T	-0.0123	7.099e-07	-0.0128934	1.1e-11	1.598e-15	chr16:4001898..4006742	RP11-462G12.1, ADCY9
rs2393923	C	T	0.0116	5.258e-06	0.0132189	3.2e-11	1.573e-14	chr6:27270261..27270261	POM121L2
rs2526011	G	T	0.0202	1.239e-06	0.029612	6.8e-21	9.543e-23	chr17:41935697..42628213	UBTF, CTB-175E5.7
rs2615486	A	C	-0.0171	1.648e-11	0.00916917	3.3e-06	2.325e-15	chr4:88502669..88546317	RP11-742B18.1
rs2622609*	C	A	0.0884	1e-200	-0.00928609	8.9e-07	4.181e-297	chr4:89030841..89160561	RP11-147K6.1, ABCG2
rs2690111	T	C	0.0272	1.234e-17	0.0107153	3.5e-06	3.365e-17	chr6:25327427..25327427	LRRC16A
rs273594	C	G	-0.0135	8.985e-08	0.0129687	2.7e-13	1.982e-17	chr11:30798288..31223497	DCDC1
rs2802456	C	T	-0.0463	3.204e-08	-0.079831	2.9e-34	2.367e-34	chr6:6982591..6991488	RP11-556O15.1
rs2835345	A	C	0.0172	2.087e-09	-0.0121831	3.5e-08	2.467e-15	chr21:37689720..37827708	AP000695.6
rs28367771	T	G	-0.0312	2.881e-08	0.027648	7.2e-10	3.608e-17	chr6:30952675..31792174	-
rs28650790	T	C	0.0205	1.804e-11	0.0106728	8.1e-07	7.438e-14	chr5:55841824..55876283	AC022431.2
rs2869683	A	G	0.0138	2.412e-07	0.0130762	9.3e-11	7.183e-15	chr4:88556271..88730287	RP11-742B18.1
rs28893510	C	T	-0.0199	7.002e-10	0.0135625	7.1e-07	4.305e-16	chr6:29534695..29593206	GABBR1
rs34622620#	A	G	0.0163	5.927e-06	0.0219944	8.5e-16	1.733e-17	chr3:47418971..47418971	PTPN23, RP11-708J19.1
rs35172105	C	T	0.0295	4.46e-13	0.014802	4.6e-07	4.05e-15	chr9:33102409..33186156	RP11-326F20.5, RNU4ATAC15P
rs35979024	T	C	-0.0143	9.589e-08	-0.0133312	9.8e-11	1.139e-15	chr6:6952749..6979273	-
rs3731503#	C	T	0.0128	8.756e-07	0.0144706	1.1e-12	1.419e-16	chr3:47961604..48313208	CDC25A, NDUFB1P1, RNU7-128P
rs3731581#	T	A	-0.0222	2.005e-10	-0.012818	1.4e-06	1.504e-13	chr2:32122200..32851488	BIRC6
rs3735817	T	C	-0.0109	8.052e-06	0.0178477	1.8e-22	1.165e-24	chr8:11601075..11650608	GATA4
rs377160	A	G	-0.0173	1.326e-06	0.0241962	1.1e-18	3.15e-22	chr21:37874417..37995539	CLDN14
rs3789576	T	G	-0.0215	2.846e-07	-0.0181136	5.8e-10	3.876e-13	chr1:50826176..51442137	FAF1
rs3799504	A	G	0.0294	1.736e-06	0.0354431	2.5e-15	8.134e-17	chr6:7248212..7248212	RREB1
rs3852788	T	C	0.0118	1.63e-06	-0.0110841	1.8e-09	3.645e-13	chr16:71854822..72230694	-
rs4148152	C	T	-0.0733	2.44e-28	0.022509	3e-06	8.008e-28	chr4:88959745..89100937	ABCG2
rs4314881	G	A	-0.0112	8.232e-06	-0.011861	8.4e-10	4.597e-13	chr1:210213769..210475254	-
rs4478147	A	G	-0.012	5.263e-07	-0.013676	1.2e-13	1.465e-17	chr4:87217713..87515832	MAPK10
rs4563439#	T	C	0.0134	3.207e-08	0.0197294	5.2e-29	1.07e-29	chr3:48884147..49604904	-
rs4712888	T	C	-0.0259	5.286e-08	-0.0217151	3.6e-09	1.059e-14	chr6:25006711..25177508	CMAHP
rs4805017	C	G	-0.0188	7.7e-10	-0.0112837	7.1e-06	3.285e-13	chr19:33241228..33467576	CEP89
rs491465	T	A	0.0322	1.371e-11	-0.0160491	2.1e-06	4.508e-14	chr11:64767800..65128967	NAALADL1, CDCA5
rs4959416	T	C	-0.0273	3.376e-14	-0.0129701	1.4e-07	8.115e-16	chr6:6990674..6990674	RP11-556O15.1
rs57331401	A	G	-0.0222	1.536e-07	-0.0170934	2.7e-09	1.521e-12	chr1:51450144..51676714	-
rs589030	C	G	0.024	1.908e-21	0.0107202	5.3e-07	1.667e-23	chr11:63957104..64153558	PLCB3
rs6040061	A	C	-0.0128	1.027e-07	-0.0312393	5e-69	1.707e-62	chr20:10614339..10644158	JAG1
rs60507951	A	G	0.0191	2.398e-06	0.100973	1e-200	5.194e-217	chr19:33504997..33619902	RHPN2, CTC-461H2.2
rs6142046	T	C	0.016	5.553e-11	0.0108095	2.4e-08	1.143e-16	chr20:32485536..32746203	-
rs62007684	C	T	-0.0131	2.105e-07	-0.0425588	2.7e-110	2.891e-104	chr14:103821828..104186876	MARK3
rs620981	A	T	-0.0163	9.554e-10	0.00939992	1.1e-06	2.649e-13	chr11:64789077..64840865	SNX15, SAC3D1
rs62107261	C	T	-0.04	1.572e-12	-0.0208705	8.2e-07	4.33e-15	chr2:380055..430975	AC105393.2
rs62254271	T	C	0.0359	2.892e-11	0.0217715	1.3e-07	4.009e-15	chr3:53170191..53556816	-
rs648491	G	A	0.0284	3.315e-07	0.0317792	1.5e-13	1.038e-17	chr11:65989758..66812338	RBM4B, RBM4, RP11-658F2.8
rs6532039*	A	G	-0.0481	2.56e-84	0.00893859	2.2e-06	9.705e-82	chr4:88900362..88963602	SPP1
rs6532041	A	T	-0.0427	4.641e-65	-0.00901555	7.4e-06	1.315e-64	chr4:88904186..88943887	SPP1
rs66492604	C	T	0.0211	2.196e-09	-0.0147267	4.7e-08	2.071e-15	chr9:90910752..91125809	-
rs66542396	G	A	0.0213	2.14e-18	0.00955791	1.2e-06	2.546e-20	chr6:27910708..28665934	ZSCAN23
rs6734942*	T	C	-0.0124	4.972e-07	0.0142447	3.3e-15	3.842e-19	chr2:111862303..111958854	BCL2L11
rs6760543	C	G	0.0176	2.59e-08	-0.0150467	2.6e-11	1.8e-16	chr2:599547..658550	-
rs6784168	G	T	-0.0146	1.121e-08	0.0116042	8.1e-10	6.861e-16	chr3:12494794..12758101	RAF1
rs6816078	A	C	-0.0119	1.119e-06	-0.0170506	1.6e-19	1.395e-22	chr4:146826444..146867376	ZNF827
rs6921580	G	C	-0.0269	1.634e-28	0.00767581	4.3e-06	2.539e-28	chr6:7203714..7228810	RREB1
rs7080838	T	C	-0.0139	7.957e-09	0.0119876	1.2e-11	7.995e-18	chr10:126266868..126564695	FAM53B
rs71455787	G	A	-0.0261	9.697e-19	-0.0121241	3.2e-08	1.883e-20	chr11:65484985..65617324	CFL1
rs7208889	T	C	-0.0234	9.859e-06	0.0249452	1.8e-09	1.716e-13	chr17:59482300..59498099	C17orf82
rs726830	A	G	-0.0131	1.976e-07	-0.0124684	3.2e-11	1.629e-15	chr6:27376001..27428705	ZNF184
rs72692840#	C	T	-0.0184	9.594e-06	-0.0286789	4e-21	3.398e-21	chr1:149775372..150345558	-
rs72803615	A	G	0.044	1.194e-10	0.0279248	1e-07	3.863e-15	chr2:25935370..26217068	ASXL2
rs72868839	T	A	0.0234	8.493e-07	0.0496006	3.9e-44	1.31e-42	chr6:55340016..55644601	BMP5
rs73079476	C	A	-0.0177	1.539e-07	0.0170453	2.4e-10	7.157e-17	chr12:21330988..21451395	SLCO1B1
rs73205121	C	T	0.0211	2.733e-06	0.0269414	2.7e-14	9.704e-18	chr8:11517591..11649392	GATA4
rs748651	C	T	0.0113	2.941e-06	-0.027505	5.3e-55	1.439e-48	chr4:1006200..1030690	FGFRL1
rs75441590	T	C	0.0384	7.074e-06	0.0431705	5.6e-11	7.836e-14	chr19:33024212..33024212	-
rs75616205#	G	A	-0.0358	5.383e-06	-0.0356872	3.6e-10	1.353e-12	chr12:4296534..4316171	-
rs76833657#	A	G	0.0264	5.321e-09	-0.0422296	9.6e-36	2.406e-39	chr17:7656668..7983012	LSMD1
rs76862947#	C	T	-0.0316	5.793e-33	0.00948804	1.6e-07	3.777e-33	chr16:79683030..79755446	RP11-345M22.1, RP11-345M22.2
rs7865876	A	G	0.0136	1.289e-07	0.0194633	3e-26	6.518e-26	chr9:96895108..97271019	MIRLET7A1, RP11-2B6.3
rs7917952	A	G	-0.0149	7.822e-10	0.00901768	1.1e-07	3.401e-14	chr10:60229260..60264047	-
rs79469849	A	G	-0.017	7.423e-09	-0.0139743	9.3e-10	5.543e-16	chr15:50716633..51106727	RN7SL354P
rs79976845*	A	G	0.0332	6.486e-27	0.0106954	3e-06	6.22e-26	chr1:155017432..155459155	EFNA1
rs8078036	A	G	0.0206	2.669e-14	-0.0109623	1.6e-08	6.606e-19	chr17:59448945..59497487	TBX2, C17orf82, RP11-332H18.4
rs8096658	G	C	0.012	7.504e-07	-0.0144897	3.1e-16	1.033e-19	chr18:77156103..77164443	NFATC1
rs822928	C	A	-0.0152	3.773e-10	-0.00956506	2.6e-08	2.038e-14	chr1:234842856..234875545	-
rs847157	G	A	0.0137	4.97e-08	-0.01355	2.4e-13	5.969e-19	chr2:176962102..176973082	HOXD13, HOXD12
rs9626448	G	A	0.0162	3.197e-06	0.0167531	1.6e-10	1.825e-13	chr22:46015012..46253270	ATXN10
rs9826367	G	A	-0.0114	2.241e-06	0.0121267	1.9e-11	1.406e-15	chr3:12235723..12470239	-
rs9939849	T	G	0.016	5.3e-11	-0.00831553	4.9e-06	3.23e-14	chr16:20570961..20955560	DCUN1D3, ERI2
LD-tagged shared SNPs (PCPASSOC < 5×10-8; 5×10-9 < Purate < 1×10-5 and 6.6×10-9 < PeBMD < 1×10-5; LD r2 ≥ 0.2)
rs10819313	C	T	0.0206	1.198e-06	0.0149963	1e-05	3.766e-10	chr9:130601576..130630430	ENG
rs11231290	C	A	-0.0142	1.382e-06	0.0124043	2e-08	2.347e-13	chr11:55463109..55919682	OR9M1P
rs114628100	A	T	0.0541	2.663e-06	-0.0452293	3.4e-07	7.476e-12	chr6:30730244..31213317	DDR1, MIR4640
rs115938232	G	A	-0.0245	9.856e-07	0.020572	4e-07	1.073e-12	chr6:29317177..30222597	-
rs12196801	C	T	0.0164	7.463e-07	-0.0143574	3.7e-08	7.317e-14	chr6:7102888..7188546	RREB1
rs1254702	C	A	-0.0167	2.988e-07	-0.0115342	9.9e-07	1.664e-10	chr10:126763112..126863271	CTBP2
rs12587025	G	A	-0.016	5.952e-06	-0.0157348	9.6e-09	3.865e-12	chr14:50862759..51225724	-
rs12764378	A	G	0.0136	2.96e-06	0.00980657	2.3e-06	2.438e-09	chr10:63779871..63825807	ARID5B
rs13145898	G	A	-0.0174	4.419e-06	-0.0155241	2.3e-08	2.562e-11	chr4:87993562..88177122	-
rs13439971	A	G	-0.0144	5.404e-08	-0.00986049	1.7e-06	6.264e-12	chr9:96904294..97016658	-
rs1491585	G	A	0.0115	2.047e-06	0.00942548	4.9e-07	4.083e-11	chr2:113973467..114035465	PAX8, PAX8-AS1, RP11-65I12.1
rs17198607	T	G	-0.0187	1.063e-07	0.0155024	1.3e-08	5.888e-15	chr11:47692160..48527936	PTPRJ
rs187764	T	C	-0.022	4.546e-06	0.0184742	4.6e-07	2.35e-11	chr6:32741158..32910458	AL645941.1, HLA-DMB, CR936913.1, AL662845.1, CR752645.1, BX927138.1, CR759798.1, AL935042.1, BX088556.1
rs2287970	C	G	-0.0121	5.554e-06	-0.00875365	9.4e-06	1.014e-08	chr16:69599495..69650187	NFAT5, MIR1538
rs2394164	C	G	-0.0127	3.695e-06	-0.0112428	4.8e-08	1.261e-11	chr6:29550416..29936404	Y_RNA, IFITM4P, HLA-F-AS1, MICE, XXbac-BPG170G13.32, DAQB-335A13.8, DAQB-335A13.26
rs2425051	T	A	0.012	6.934e-07	0.00848669	7e-06	3.129e-10	chr20:33864484..33923001	FAM83C
rs2450254#	T	A	-0.014	8.142e-09	-0.00997453	7.9e-08	9.221e-14	chr11:69437418..69508567	-
rs2753300	T	A	-0.0148	2.001e-08	-0.00872798	1.2e-06	4.322e-11	chr1:15803338..16115333	RP4-680D5.2, DNAJC16
rs28894081#	A	G	-0.0251	1.55e-07	0.0194338	7.4e-07	2.622e-13	chr6:30070275..30978717	XXbac-BPG249D20.9, CR759912.2, CR759912.6, CR759912.3, AL662822.14, AL662822.3, AL662822.6, CR388372.5, CR388372.4, CR388372.3, CR382280.1, BX927220.6, CR382280.4, AL844213.8, AL844213.7, BX248096.3, BX248096.1, BX248096.2
rs2906184	A	T	-0.0157	3.466e-07	0.0116323	1.8e-06	3.826e-12	chr7:97864792..98033492	BAIAP2L1, BRI3, RP4-607J23.2
rs333267	C	T	-0.014	2.384e-06	0.0123021	7.4e-09	2.324e-12	chr3:124438329..124546058	UMPS, KALRN, RP11-71H17.7
rs3902354	A	C	-0.0117	4.544e-06	-0.0109998	1.5e-08	8.138e-12	chr1:109798721..109822143	CELSR2, PSRC1
rs4300816	T	C	-0.0123	1.91e-06	-0.00762802	3.3e-06	1.856e-08	chr2:66726568..66788314	MEIS1
rs4614909	A	T	0.0138	8.761e-09	-0.00998611	6.6e-08	6.48e-15	chr2:10178479..10203284	KLF11, RP11-254F7.3
rs501038	G	C	-0.0143	1.874e-08	-0.0112104	6e-08	1.131e-14	chr6:1989291..2195916	GMDS
rs62279635	A	G	0.0141	2.281e-07	-0.00967283	6e-07	1.257e-11	chr3:156828302..157048344	VEPH1, RP11-550I24.2
rs6531913	T	C	0.0128	3.883e-07	-0.0077905	9.9e-06	4.776e-10	chr4:87178861..87207831	MAPK10
rs6844168	C	T	0.013	5.797e-08	0.0106319	8.5e-09	6.078e-14	chr4:127745973..128372506	RP11-125O18.1
rs7109396#	T	C	0.0183	2.512e-06	0.0141515	1.5e-06	3.3e-10	chr11:66942448..67177471	-
rs78653058#	T	G	-0.0409	6.283e-06	-0.0337442	3.1e-07	2.89e-10	chr7:98824517..98838805	MYH16
rs800901	A	T	0.0115	1.711e-06	-0.00833355	3.1e-06	1.805e-10	chr8:116412878..116437154	TRPS1
rs9257732	T	A	-0.0191	7.765e-08	-0.0135138	2.6e-06	7.942e-12	chr6:28805630..29500346	DDX6P1
rs9261822#	A	G	-0.013	2.098e-07	-0.00955396	1e-06	1.22e-11	chr6:29935166..30453789	MICC
rs9275373	A	G	-0.0177	2.675e-06	-0.0131275	4.3e-06	1.08e-09	chr6:32429245..32683691	-
rs929138	C	T	-0.0155	6.604e-08	0.0100244	6e-06	9.664e-12	chr6:31447135..31504774	SNORD117, DDX39B, SNORD83
Novel shared SNPs (PCPASSOC < 5×10-8; 5×10-9 < Purate < 1×10-5 and 6.6×10-9 < PeBMD < 1×10-5; LD r2 < 0.2)
rs10400305	A	G	-0.0153	1.96e-06	0.0113775	3e-06	7.975e-11	chr11:57083535..57153948	PRG3
rs11045856	G	T	0.0164	7.318e-09	-0.0108933	3e-07	5.223e-14	chr12:21167863..21486983	SLCO1B1
rs11107119	A	T	0.0129	8.576e-06	0.0117413	1.1e-07	6.903e-11	chr12:93959918..93997373	-
rs11238526#	G	A	0.0233	2.361e-06	0.0231095	2.6e-08	1.615e-12	chr10:43820851..44014339	FXYD4
rs115063752	T	A	-0.031	8.871e-06	-0.0262774	1.9e-06	6.844e-10	chr3:52664168..53620358	RFT1
rs115971965	T	C	0.0429	5.576e-06	0.0360055	6.8e-08	2.445e-10	chr3:56855625..56896929	ARHGEF3
rs12615955	C	A	0.0218	7.065e-06	-0.0182337	6.2e-07	1.05e-10	chr2:240185128..240293702	HDAC4
rs1262788	C	G	0.011	5.96e-06	-0.00956994	2.4e-06	1.102e-11	chr1:16141901..16375210	SPEN
rs12686780	T	C	0.0163	2.007e-07	0.0126622	1e-08	3.242e-12	chr9:95283887..95576781	IPPK, CENPP
rs1462372	C	T	-0.0129	7.481e-07	0.0111739	1.1e-08	1.774e-13	chr4:88478750..88481387	-
rs148190310#	A	G	0.0421	3.01e-08	-0.0273097	2e-06	1.199e-12	chr7:148414587..148622699	EZH2
rs148309934	A	G	0.0306	4.123e-06	-0.0218089	7.1e-06	6.705e-10	chr6:63400702..63957099	-
rs149520919*#	A	T	0.031	2.34e-06	-0.025491	6e-08	7.328e-12	chr6:62366522..62819682	KHDRBS2
rs17650186	T	C	-0.013	6.621e-08	-0.00825481	4.7e-06	9.226e-11	chr22:45977596..46046712	-
rs2121364	C	T	-0.0129	5.51e-07	-0.0107469	2e-07	2.914e-12	chr2:101599338..101813457	TBC1D8
rs3845913#	A	T	-0.011	9.363e-06	0.00963359	2.8e-07	5.818e-11	chr3:123045055..123110776	ADCY5
rs4685074	T	G	0.0117	7.501e-06	0.01123	2.6e-07	1.103e-11	chr3:13983224..14253728	TMEM43
rs56184245	T	C	0.0169	2.287e-06	-0.0132225	1.4e-06	5.942e-11	chr10:81523635..82218385	-
rs57027421	G	T	-0.0114	4.899e-06	-0.00961694	2.3e-07	1.74e-10	chr16:89668295..89925556	SPIRE2
rs59055935	C	T	-0.0196	5.865e-06	0.0158319	3.1e-06	1.706e-10	chr10:60332291..60370872	BICC1
rs60204587	A	G	-0.0121	6.334e-07	0.00847395	9.6e-06	5.338e-11	chr19:54643414..54677189	TMC4, AC245052.2, CU457734.2, CU151838.2
rs62005711	A	G	-0.0157	9.226e-08	-0.00912577	7.7e-06	6.056e-10	chr15:74462062..74525585	STRA6
rs6688638	C	T	0.0117	3.065e-06	-0.00903374	2.9e-07	8.879e-11	chr1:16497272..16668371	-
rs72800551*	G	T	-0.0275	2.235e-06	0.0194698	4.8e-06	5.134e-10	chr10:60310904..60310904	BICC1
rs73093437	G	A	0.0355	4.898e-06	0.0299563	2.7e-07	1.829e-10	chr20:31912184..32473088	PXMP4
rs74606487*	G	A	-0.0198	8e-09	-0.0157522	7.3e-09	2.224e-15	chr16:89659511..90110798	ZNF276
rs8178616#	T	G	-0.0119	1.101e-06	-0.0103222	2.5e-07	2.275e-12	chr3:93505756..94129871	PROS1
rs9307345	T	A	-0.0113	7.633e-06	0.0100946	2.7e-07	1.527e-11	chr4:110739840..110946249	-
eBMD: heel estimated bone mineral density; SNP: single nucleotide polymorphisms; LD: linkage disequilibrium. * The index SNP is the only SNP included in the 99% credible set; # The index SNP probably associates with both traits and shares a single causal variant (PPH4 > 0.9).

## Sheet: ST4 VEP
Supplementary Table 4. Detailed annotation of genome-wide significant SNPs identified from cross-trait meta-analysis of urate and heel estimated bone mineral density.
Index SNP	Location	Consequence	IMPACT	SYMBOL	Gene	Feature_type	Feature	BIOTYPE
Known shared SNPs (PCPASSOC < 5×10-8; Purate < 5×10-9 and PeBMD < 6.6×10-9 )
rs10430616	10:134438951-134438951	intron_variant	MODIFIER	INPP5A	ENSG00000068383	Transcript	ENST00000342652.6	protein_coding
rs10430616	10:134438951-134438951	intron_variant	MODIFIER	INPP5A	ENSG00000068383	Transcript	ENST00000368593.3	protein_coding
rs10430616	10:134438951-134438951	intron_variant	MODIFIER	INPP5A	ENSG00000068383	Transcript	ENST00000368594.3	protein_coding
rs10430616	10:134438951-134438951	intron_variant	MODIFIER	INPP5A	ENSG00000068383	Transcript	ENST00000423490.1	protein_coding
rs10430616	10:134438951-134438951	regulatory_region_variant	MODIFIER	-	-	RegulatoryFeature	ENSR00000035441	enhancer
rs10750766	11:65473798-65473798	regulatory_region_variant	MODIFIER	-	-	RegulatoryFeature	ENSR00000264466	CTCF_binding_site
rs10750766	11:65473798-65473798	intergenic_variant	MODIFIER	-	-	-	-	-
rs111590167	19:33346430-33346430	intron_variant	MODIFIER	SLC7A9	ENSG00000021488	Transcript	ENST00000023064.4	protein_coding
rs111590167	19:33346430-33346430	intron_variant	MODIFIER	SLC7A9	ENSG00000021488	Transcript	ENST00000023064.4	protein_coding
rs111590167	19:33346430-33346430	intron_variant	MODIFIER	SLC7A9	ENSG00000021488	Transcript	ENST00000587772.1	protein_coding
rs111590167	19:33346430-33346430	intron_variant	MODIFIER	SLC7A9	ENSG00000021488	Transcript	ENST00000587772.1	protein_coding
rs111590167	19:33346430-33346430	downstream_gene_variant	MODIFIER	SLC7A9	ENSG00000021488	Transcript	ENST00000589659.1	retained_intron
rs111590167	19:33346430-33346430	downstream_gene_variant	MODIFIER	SLC7A9	ENSG00000021488	Transcript	ENST00000589659.1	retained_intron
rs111590167	19:33346430-33346430	intron_variant	MODIFIER	SLC7A9	ENSG00000021488	Transcript	ENST00000590341.1	protein_coding
rs111590167	19:33346430-33346430	intron_variant	MODIFIER	SLC7A9	ENSG00000021488	Transcript	ENST00000590341.1	protein_coding
rs111590167	19:33346430-33346430	intron_variant,NMD_transcript_variant	MODIFIER	SLC7A9	ENSG00000021488	Transcript	ENST00000590465.1	nonsense_mediated_decay
rs111590167	19:33346430-33346430	intron_variant,NMD_transcript_variant	MODIFIER	SLC7A9	ENSG00000021488	Transcript	ENST00000590465.1	nonsense_mediated_decay
rs111590167	19:33346430-33346430	intron_variant,NMD_transcript_variant	MODIFIER	SLC7A9	ENSG00000021488	Transcript	ENST00000592232.1	nonsense_mediated_decay
rs111590167	19:33346430-33346430	intron_variant,NMD_transcript_variant	MODIFIER	SLC7A9	ENSG00000021488	Transcript	ENST00000592232.1	nonsense_mediated_decay
rs112512657	3:50119146-50119146	downstream_gene_variant	MODIFIER	RBM6	ENSG00000004534	Transcript	ENST00000266022.4	protein_coding
rs112512657	3:50119146-50119146	downstream_gene_variant	MODIFIER	RBM6	ENSG00000004534	Transcript	ENST00000266022.4	protein_coding
rs112512657	3:50119146-50119146	downstream_gene_variant	MODIFIER	RBM6	ENSG00000004534	Transcript	ENST00000266022.4	protein_coding
rs112512657	3:50119146-50119146	downstream_gene_variant	MODIFIER	RBM6	ENSG00000004534	Transcript	ENST00000419610.1	nonsense_mediated_decay
rs112512657	3:50119146-50119146	downstream_gene_variant	MODIFIER	RBM6	ENSG00000004534	Transcript	ENST00000419610.1	nonsense_mediated_decay
rs112512657	3:50119146-50119146	downstream_gene_variant	MODIFIER	RBM6	ENSG00000004534	Transcript	ENST00000419610.1	nonsense_mediated_decay
rs112512657	3:50119146-50119146	downstream_gene_variant	MODIFIER	RBM6	ENSG00000004534	Transcript	ENST00000421682.1	protein_coding
rs112512657	3:50119146-50119146	downstream_gene_variant	MODIFIER	RBM6	ENSG00000004534	Transcript	ENST00000421682.1	protein_coding
rs112512657	3:50119146-50119146	downstream_gene_variant	MODIFIER	RBM6	ENSG00000004534	Transcript	ENST00000421682.1	protein_coding
rs112512657	3:50119146-50119146	downstream_gene_variant	MODIFIER	RBM6	ENSG00000004534	Transcript	ENST00000422955.1	protein_coding
rs112512657	3:50119146-50119146	downstream_gene_variant	MODIFIER	RBM6	ENSG00000004534	Transcript	ENST00000422955.1	protein_coding
rs112512657	3:50119146-50119146	downstream_gene_variant	MODIFIER	RBM6	ENSG00000004534	Transcript	ENST00000422955.1	protein_coding
rs112512657	3:50119146-50119146	intron_variant,NMD_transcript_variant	MODIFIER	RBM6	ENSG00000004534	Transcript	ENST00000434592.1	nonsense_mediated_decay
rs112512657	3:50119146-50119146	intron_variant,NMD_transcript_variant	MODIFIER	RBM6	ENSG00000004534	Transcript	ENST00000434592.1	nonsense_mediated_decay
rs112512657	3:50119146-50119146	intron_variant,NMD_transcript_variant	MODIFIER	RBM6	ENSG00000004534	Transcript	ENST00000434592.1	nonsense_mediated_decay
rs112512657	3:50119146-50119146	downstream_gene_variant	MODIFIER	RBM6	ENSG00000004534	Transcript	ENST00000442092.1	protein_coding
rs112512657	3:50119146-50119146	downstream_gene_variant	MODIFIER	RBM6	ENSG00000004534	Transcript	ENST00000442092.1	protein_coding
rs112512657	3:50119146-50119146	downstream_gene_variant	MODIFIER	RBM6	ENSG00000004534	Transcript	ENST00000442092.1	protein_coding
rs112512657	3:50119146-50119146	downstream_gene_variant	MODIFIER	RBM6	ENSG00000004534	Transcript	ENST00000443081.1	protein_coding
rs112512657	3:50119146-50119146	downstream_gene_variant	MODIFIER	RBM6	ENSG00000004534	Transcript	ENST00000443081.1	protein_coding
rs112512657	3:50119146-50119146	downstream_gene_variant	MODIFIER	RBM6	ENSG00000004534	Transcript	ENST00000443081.1	protein_coding
rs112512657	3:50119146-50119146	downstream_gene_variant	MODIFIER	RBM6	ENSG00000004534	Transcript	ENST00000454079.1	nonsense_mediated_decay
rs112512657	3:50119146-50119146	downstream_gene_variant	MODIFIER	RBM6	ENSG00000004534	Transcript	ENST00000454079.1	nonsense_mediated_decay
rs112512657	3:50119146-50119146	downstream_gene_variant	MODIFIER	RBM6	ENSG00000004534	Transcript	ENST00000454079.1	nonsense_mediated_decay
rs112512657	3:50119146-50119146	downstream_gene_variant	MODIFIER	RBM6	ENSG00000004534	Transcript	ENST00000539992.1	protein_coding
rs112512657	3:50119146-50119146	downstream_gene_variant	MODIFIER	RBM6	ENSG00000004534	Transcript	ENST00000539992.1	protein_coding
rs112512657	3:50119146-50119146	downstream_gene_variant	MODIFIER	RBM6	ENSG00000004534	Transcript	ENST00000539992.1	protein_coding
rs11604568	11:65511336-65511336	upstream_gene_variant	MODIFIER	RP11-770G2.2	ENSG00000255557	Transcript	ENST00000534505.1	lincRNA
rs11604568	11:65511336-65511336	upstream_gene_variant	MODIFIER	RP11-770G2.2	ENSG00000255557	Transcript	ENST00000534505.1	lincRNA
rs11604568	11:65511336-65511336	regulatory_region_variant	MODIFIER	-	-	RegulatoryFeature	ENSR00001536204	enhancer
rs11604568	11:65511336-65511336	regulatory_region_variant	MODIFIER	-	-	RegulatoryFeature	ENSR00001536204	enhancer
rs117829045	11:65526182-65526182	intron_variant,non_coding_transcript_variant	MODIFIER	RP11-770G2.2	ENSG00000255557	Transcript	ENST00000534505.1	lincRNA
rs1233588	6:28719976-28719976	intergenic_variant	MODIFIER	-	-	-	-	-
rs1233588	HSCHR6_MHC_APD:28719980-28719980	intergenic_variant	MODIFIER	-	-	-	-	-
rs1233588	HSCHR6_MHC_COX:28720791-28720791	intergenic_variant	MODIFIER	-	-	-	-	-
rs1233588	HSCHR6_MHC_DBB:28719987-28719987	intergenic_variant	MODIFIER	-	-	-	-	-
rs1233588	HSCHR6_MHC_MANN:28719980-28719980	intergenic_variant	MODIFIER	-	-	-	-	-
rs1233588	HSCHR6_MHC_MCF:28719980-28719980	intergenic_variant	MODIFIER	-	-	-	-	-
rs1233588	HSCHR6_MHC_SSTO:28719976-28719976	intergenic_variant	MODIFIER	-	-	-	-	-
rs12954782	18:57864092-57864092	non_coding_transcript_exon_variant	MODIFIER	RP11-795H16.2	ENSG00000267620	Transcript	ENST00000585803.1	processed_pseudogene
rs12954782	18:57864092-57864092	regulatory_region_variant	MODIFIER	-	-	RegulatoryFeature	ENSR00001606376	enhancer
rs13044413	20:33020957-33020957	intron_variant	MODIFIER	ITCH	ENSG00000078747	Transcript	ENST00000262650.6	protein_coding
rs13044413	20:33020957-33020957	intron_variant	MODIFIER	ITCH	ENSG00000078747	Transcript	ENST00000262650.6	protein_coding
rs13044413	20:33020957-33020957	intron_variant	MODIFIER	ITCH	ENSG00000078747	Transcript	ENST00000374864.4	protein_coding
rs13044413	20:33020957-33020957	intron_variant	MODIFIER	ITCH	ENSG00000078747	Transcript	ENST00000374864.4	protein_coding
rs13044413	20:33020957-33020957	intron_variant	MODIFIER	ITCH	ENSG00000078747	Transcript	ENST00000535650.1	protein_coding
rs13044413	20:33020957-33020957	intron_variant	MODIFIER	ITCH	ENSG00000078747	Transcript	ENST00000535650.1	protein_coding
rs13130558	4:88848608-88848608	regulatory_region_variant	MODIFIER	-	-	RegulatoryFeature	ENSR00001679736	open_chromatin_region
rs13130558	4:88848608-88848608	intergenic_variant	MODIFIER	-	-	-	-	-
rs13136833	4:18030282-18030282	intergenic_variant	MODIFIER	-	-	-	-	-
rs13195401	6:26463574-26463574	stop_gained	HIGH	BTN2A1	ENSG00000112763	Transcript	ENST00000312541.5	protein_coding
rs13195401	6:26463574-26463574	missense_variant	MODERATE	BTN2A1	ENSG00000112763	Transcript	ENST00000312541.5	protein_coding
rs13195401	6:26463574-26463574	3_prime_UTR_variant,NMD_transcript_variant	MODIFIER	BTN2A1	ENSG00000112763	Transcript	ENST00000377600.2	nonsense_mediated_decay
rs13195401	6:26463574-26463574	3_prime_UTR_variant,NMD_transcript_variant	MODIFIER	BTN2A1	ENSG00000112763	Transcript	ENST00000377600.2	nonsense_mediated_decay
rs13195401	6:26463574-26463574	stop_gained	HIGH	BTN2A1	ENSG00000112763	Transcript	ENST00000429381.1	protein_coding
rs13195401	6:26463574-26463574	missense_variant	MODERATE	BTN2A1	ENSG00000112763	Transcript	ENST00000429381.1	protein_coding
rs13195401	6:26463574-26463574	stop_gained	HIGH	BTN2A1	ENSG00000112763	Transcript	ENST00000469185.1	protein_coding
rs13195401	6:26463574-26463574	missense_variant	MODERATE	BTN2A1	ENSG00000112763	Transcript	ENST00000469185.1	protein_coding
rs13195401	6:26463574-26463574	upstream_gene_variant	MODIFIER	BTN2A1	ENSG00000112763	Transcript	ENST00000480218.1	protein_coding
rs13195401	6:26463574-26463574	upstream_gene_variant	MODIFIER	BTN2A1	ENSG00000112763	Transcript	ENST00000480218.1	protein_coding
rs13195401	6:26463574-26463574	downstream_gene_variant	MODIFIER	BTN2A1	ENSG00000112763	Transcript	ENST00000493173.1	protein_coding
rs13195401	6:26463574-26463574	downstream_gene_variant	MODIFIER	BTN2A1	ENSG00000112763	Transcript	ENST00000493173.1	protein_coding
rs13195401	6:26463574-26463574	stop_gained	HIGH	BTN2A1	ENSG00000112763	Transcript	ENST00000541522.1	protein_coding
rs13195401	6:26463574-26463574	missense_variant	MODERATE	BTN2A1	ENSG00000112763	Transcript	ENST00000541522.1	protein_coding
rs13197633	6:28174757-28174757	intergenic_variant	MODIFIER	-	-	-	-	-
rs13197633	6:28174757-28174757	intergenic_variant	MODIFIER	-	-	-	-	-
rs13217620	6:27653120-27653120	intergenic_variant	MODIFIER	-	-	-	-	-
rs13218591	6:26376832-26376832	3_prime_UTR_variant	MODIFIER	BTN3A2	ENSG00000186470	Transcript	ENST00000356386.2	protein_coding
rs13218591	6:26376832-26376832	downstream_gene_variant	MODIFIER	BTN3A2	ENSG00000186470	Transcript	ENST00000377708.2	protein_coding
rs13218591	6:26376832-26376832	downstream_gene_variant	MODIFIER	BTN3A2	ENSG00000186470	Transcript	ENST00000396934.3	protein_coding
rs13218591	6:26376832-26376832	downstream_gene_variant	MODIFIER	BTN3A2	ENSG00000186470	Transcript	ENST00000396948.1	protein_coding
rs13218591	6:26376832-26376832	downstream_gene_variant	MODIFIER	BTN3A2	ENSG00000186470	Transcript	ENST00000508906.2	protein_coding
rs13218591	6:26376832-26376832	downstream_gene_variant	MODIFIER	BTN3A2	ENSG00000186470	Transcript	ENST00000524682.1	processed_transcript
rs13218591	6:26376832-26376832	downstream_gene_variant	MODIFIER	BTN3A2	ENSG00000186470	Transcript	ENST00000527417.1	protein_coding
rs13218591	6:26376832-26376832	downstream_gene_variant	MODIFIER	BTN3A2	ENSG00000186470	Transcript	ENST00000527422.1	protein_coding
rs13218591	6:26376832-26376832	downstream_gene_variant	MODIFIER	BTN3A2	ENSG00000186470	Transcript	ENST00000527639.2	protein_coding
rs13218591	6:26376832-26376832	downstream_gene_variant	MODIFIER	BTN3A2	ENSG00000186470	Transcript	ENST00000531055.1	retained_intron
rs13218591	6:26376832-26376832	downstream_gene_variant	MODIFIER	BTN3A2	ENSG00000186470	Transcript	ENST00000532294.1	retained_intron
rs13218591	6:26376832-26376832	downstream_gene_variant	MODIFIER	BTN3A2	ENSG00000186470	Transcript	ENST00000532627.1	processed_transcript
rs13218591	6:26376832-26376832	downstream_gene_variant	MODIFIER	BTN3A2	ENSG00000186470	Transcript	ENST00000532994.1	processed_transcript
rs13218591	6:26376832-26376832	downstream_gene_variant	MODIFIER	BTN3A2	ENSG00000186470	Transcript	ENST00000604202.1	retained_intron
rs13316065	3:49884913-49884913	intron_variant	MODIFIER	TRAIP	ENSG00000183763	Transcript	ENST00000331456.2	protein_coding
rs13316065	3:49884913-49884913	intron_variant	MODIFIER	TRAIP	ENSG00000183763	Transcript	ENST00000469027.1	protein_coding
rs13316065	3:49884913-49884913	intron_variant,NMD_transcript_variant	MODIFIER	TRAIP	ENSG00000183763	Transcript	ENST00000473195.1	nonsense_mediated_decay
rs13316065	3:49884913-49884913	intron_variant,non_coding_transcript_variant	MODIFIER	TRAIP	ENSG00000183763	Transcript	ENST00000473863.1	processed_transcript
rs13316065	3:49884913-49884913	intron_variant,non_coding_transcript_variant	MODIFIER	TRAIP	ENSG00000183763	Transcript	ENST00000477546.1	retained_intron
rs13316065	3:49884913-49884913	intron_variant	MODIFIER	TRAIP	ENSG00000183763	Transcript	ENST00000482243.1	protein_coding
rs13316065	3:49884913-49884913	intron_variant	MODIFIER	TRAIP	ENSG00000183763	Transcript	ENST00000482582.1	protein_coding
rs13316065	3:49884913-49884913	upstream_gene_variant	MODIFIER	TRAIP	ENSG00000183763	Transcript	ENST00000488860.1	retained_intron
rs13316065	3:49884913-49884913	intron_variant,non_coding_transcript_variant	MODIFIER	TRAIP	ENSG00000183763	Transcript	ENST00000489948.1	retained_intron
rs144447022	6:29244219-29244219	intron_variant,non_coding_transcript_variant	MODIFIER	XXbac-BPG308J9.3	ENSG00000232505	Transcript	ENST00000606648.1	lincRNA
rs144447022	6:29244219-29244219	intron_variant,non_coding_transcript_variant	MODIFIER	XXbac-BPG308J9.3	ENSG00000232505	Transcript	ENST00000606648.1	lincRNA
rs144447022	HSCHR6_MHC_APD:29244273-29244273	intergenic_variant	MODIFIER	-	-	-	-	-
rs144447022	HSCHR6_MHC_APD:29244273-29244273	intergenic_variant	MODIFIER	-	-	-	-	-
rs144447022	HSCHR6_MHC_COX:29240912-29240912	intergenic_variant	MODIFIER	-	-	-	-	-
rs144447022	HSCHR6_MHC_COX:29240912-29240912	intergenic_variant	MODIFIER	-	-	-	-	-
rs144447022	HSCHR6_MHC_DBB:29244241-29244241	intergenic_variant	MODIFIER	-	-	-	-	-
rs144447022	HSCHR6_MHC_DBB:29244241-29244241	intergenic_variant	MODIFIER	-	-	-	-	-
rs144447022	HSCHR6_MHC_MANN:29244239-29244239	intergenic_variant	MODIFIER	-	-	-	-	-
rs144447022	HSCHR6_MHC_MANN:29244239-29244239	intergenic_variant	MODIFIER	-	-	-	-	-
rs144447022	HSCHR6_MHC_SSTO:29244283-29244283	intergenic_variant	MODIFIER	-	-	-	-	-
rs144447022	HSCHR6_MHC_SSTO:29244283-29244283	intergenic_variant	MODIFIER	-	-	-	-	-
rs148982377	7:99075038-99075038	intron_variant	MODIFIER	ZNF789	ENSG00000198556	Transcript	ENST00000331410.5	protein_coding
rs148982377	7:99075038-99075038	intron_variant	MODIFIER	ZNF789	ENSG00000198556	Transcript	ENST00000379724.3	protein_coding
rs148982377	7:99075038-99075038	intron_variant,NMD_transcript_variant	MODIFIER	ZNF789	ENSG00000198556	Transcript	ENST00000447047.2	nonsense_mediated_decay
rs148982377	7:99075038-99075038	intron_variant	MODIFIER	ZNF789	ENSG00000198556	Transcript	ENST00000448667.1	protein_coding
rs148982377	7:99075038-99075038	intron_variant,non_coding_transcript_variant	MODIFIER	ZNF789	ENSG00000198556	Transcript	ENST00000465438.1	retained_intron
rs148982377	7:99075038-99075038	intron_variant,non_coding_transcript_variant	MODIFIER	ZNF789	ENSG00000198556	Transcript	ENST00000468705.1	retained_intron
rs148982377	7:99075038-99075038	intron_variant,non_coding_transcript_variant	MODIFIER	ZNF789	ENSG00000198556	Transcript	ENST00000481472.1	processed_transcript
rs148982377	7:99075038-99075038	intron_variant	MODIFIER	ZNF789	ENSG00000198556	Transcript	ENST00000483089.1	protein_coding
rs148982377	7:99075038-99075038	intron_variant,non_coding_transcript_variant	MODIFIER	ZNF789	ENSG00000198556	Transcript	ENST00000488485.1	retained_intron
rs148982377	7:99075038-99075038	intron_variant	MODIFIER	ZNF789	ENSG00000198556	Transcript	ENST00000493485.1	protein_coding
rs149534615	3:49193969-49193969	intron_variant,non_coding_transcript_variant	MODIFIER	RP11-694I15.7	ENSG00000270441	Transcript	ENST00000603877.1	unprocessed_pseudogene
rs150440459	11:65386640-65386640	upstream_gene_variant	MODIFIER	MAP3K11	ENSG00000173327	Transcript	ENST00000309100.3	protein_coding
rs150440459	11:65386640-65386640	upstream_gene_variant	MODIFIER	MAP3K11	ENSG00000173327	Transcript	ENST00000309100.3	protein_coding
rs150440459	11:65386640-65386640	intron_variant	MODIFIER	PCNXL3	ENSG00000197136	Transcript	ENST00000355703.3	protein_coding
rs150440459	11:65386640-65386640	intron_variant	MODIFIER	PCNXL3	ENSG00000197136	Transcript	ENST00000355703.3	protein_coding
rs150440459	11:65386640-65386640	upstream_gene_variant	MODIFIER	MAP3K11	ENSG00000173327	Transcript	ENST00000524856.1	retained_intron
rs150440459	11:65386640-65386640	upstream_gene_variant	MODIFIER	MAP3K11	ENSG00000173327	Transcript	ENST00000524856.1	retained_intron
rs150440459	11:65386640-65386640	upstream_gene_variant	MODIFIER	MAP3K11	ENSG00000173327	Transcript	ENST00000526293.1	protein_coding
rs150440459	11:65386640-65386640	upstream_gene_variant	MODIFIER	MAP3K11	ENSG00000173327	Transcript	ENST00000526293.1	protein_coding
rs150440459	11:65386640-65386640	upstream_gene_variant	MODIFIER	MAP3K11	ENSG00000173327	Transcript	ENST00000527304.1	retained_intron
rs150440459	11:65386640-65386640	upstream_gene_variant	MODIFIER	MAP3K11	ENSG00000173327	Transcript	ENST00000527304.1	retained_intron
rs150440459	11:65386640-65386640	upstream_gene_variant	MODIFIER	MAP3K11	ENSG00000173327	Transcript	ENST00000529839.1	protein_coding
rs150440459	11:65386640-65386640	upstream_gene_variant	MODIFIER	MAP3K11	ENSG00000173327	Transcript	ENST00000529839.1	protein_coding
rs150440459	11:65386640-65386640	upstream_gene_variant	MODIFIER	PCNXL3	ENSG00000197136	Transcript	ENST00000531045.1	processed_transcript
rs150440459	11:65386640-65386640	upstream_gene_variant	MODIFIER	PCNXL3	ENSG00000197136	Transcript	ENST00000531045.1	processed_transcript
rs1649068	10:60304864-60304864	intron_variant	MODIFIER	BICC1	ENSG00000122870	Transcript	ENST00000373886.3	protein_coding
rs1649068	10:60304864-60304864	intron_variant	MODIFIER	BICC1	ENSG00000122870	Transcript	ENST00000373886.3	protein_coding
rs1649068	10:60304864-60304864	regulatory_region_variant	MODIFIER	-	-	RegulatoryFeature	ENSR00001522114	enhancer
rs1649068	10:60304864-60304864	regulatory_region_variant	MODIFIER	-	-	RegulatoryFeature	ENSR00001522114	enhancer
rs174529	11:61543961-61543961	intron_variant	MODIFIER	MYRF	ENSG00000124920	Transcript	ENST00000265460.5	protein_coding
rs174529	11:61543961-61543961	intron_variant	MODIFIER	MYRF	ENSG00000124920	Transcript	ENST00000278836.5	protein_coding
rs174529	11:61543961-61543961	intron_variant	MODIFIER	MYRF	ENSG00000124920	Transcript	ENST00000327797.1	protein_coding
rs174529	11:61543961-61543961	upstream_gene_variant	MODIFIER	MYRF	ENSG00000124920	Transcript	ENST00000389602.4	protein_coding
rs174529	11:61543961-61543961	intron_variant,non_coding_transcript_variant	MODIFIER	TMEM258	ENSG00000134825	Transcript	ENST00000535042.1	processed_transcript
rs174529	11:61543961-61543961	upstream_gene_variant	MODIFIER	MYRF	ENSG00000124920	Transcript	ENST00000536352.1	retained_intron
rs174529	11:61543961-61543961	upstream_gene_variant	MODIFIER	MYRF	ENSG00000124920	Transcript	ENST00000537318.1	retained_intron
rs174529	11:61543961-61543961	upstream_gene_variant	MODIFIER	MYRF	ENSG00000124920	Transcript	ENST00000546247.1	retained_intron
rs174529	11:61543961-61543961	regulatory_region_variant	MODIFIER	-	-	RegulatoryFeature	ENSR00000264272	CTCF_binding_site
rs174529	11:61543961-61543961	TF_binding_site_variant	MODIFIER	-	-	MotifFeature	ENSM00523007645	-
rs2071041	3:52864693-52864693	5_prime_UTR_variant	MODIFIER	ITIH4	ENSG00000055955	Transcript	ENST00000266041.4	protein_coding
rs2071041	3:52864693-52864693	5_prime_UTR_variant	MODIFIER	ITIH4	ENSG00000055955	Transcript	ENST00000266041.4	protein_coding
rs2071041	3:52864693-52864693	5_prime_UTR_variant	MODIFIER	ITIH4	ENSG00000055955	Transcript	ENST00000266041.4	protein_coding
rs2071041	3:52864693-52864693	5_prime_UTR_variant	MODIFIER	ITIH4	ENSG00000055955	Transcript	ENST00000346281.5	protein_coding
rs2071041	3:52864693-52864693	5_prime_UTR_variant	MODIFIER	ITIH4	ENSG00000055955	Transcript	ENST00000346281.5	protein_coding
rs2071041	3:52864693-52864693	5_prime_UTR_variant	MODIFIER	ITIH4	ENSG00000055955	Transcript	ENST00000346281.5	protein_coding
rs2071041	3:52864693-52864693	upstream_gene_variant	MODIFIER	ITIH4	ENSG00000055955	Transcript	ENST00000406595.1	protein_coding
rs2071041	3:52864693-52864693	upstream_gene_variant	MODIFIER	ITIH4	ENSG00000055955	Transcript	ENST00000406595.1	protein_coding
rs2071041	3:52864693-52864693	upstream_gene_variant	MODIFIER	ITIH4	ENSG00000055955	Transcript	ENST00000406595.1	protein_coding
rs2071041	3:52864693-52864693	5_prime_UTR_variant	MODIFIER	ITIH4	ENSG00000055955	Transcript	ENST00000434759.3	protein_coding
rs2071041	3:52864693-52864693	5_prime_UTR_variant	MODIFIER	ITIH4	ENSG00000055955	Transcript	ENST00000434759.3	protein_coding
rs2071041	3:52864693-52864693	5_prime_UTR_variant	MODIFIER	ITIH4	ENSG00000055955	Transcript	ENST00000434759.3	protein_coding
rs2071041	3:52864693-52864693	upstream_gene_variant	MODIFIER	ITIH4	ENSG00000055955	Transcript	ENST00000441637.2	protein_coding
rs2071041	3:52864693-52864693	upstream_gene_variant	MODIFIER	ITIH4	ENSG00000055955	Transcript	ENST00000441637.2	protein_coding
rs2071041	3:52864693-52864693	upstream_gene_variant	MODIFIER	ITIH4	ENSG00000055955	Transcript	ENST00000441637.2	protein_coding
rs2071041	3:52864693-52864693	downstream_gene_variant	MODIFIER	MUSTN1	ENSG00000272573	Transcript	ENST00000446157.2	protein_coding
rs2071041	3:52864693-52864693	downstream_gene_variant	MODIFIER	MUSTN1	ENSG00000272573	Transcript	ENST00000446157.2	protein_coding
rs2071041	3:52864693-52864693	downstream_gene_variant	MODIFIER	MUSTN1	ENSG00000272573	Transcript	ENST00000446157.2	protein_coding
rs2071041	3:52864693-52864693	splice_region_variant,splice_polypyrimidine_tract_variant,intron_variant,non_coding_transcript_variant	LOW	ITIH4	ENSG00000055955	Transcript	ENST00000473904.1	retained_intron
rs2071041	3:52864693-52864693	splice_region_variant,splice_polypyrimidine_tract_variant,intron_variant,non_coding_transcript_variant	LOW	ITIH4	ENSG00000055955	Transcript	ENST00000473904.1	retained_intron
rs2071041	3:52864693-52864693	splice_region_variant,splice_polypyrimidine_tract_variant,intron_variant,non_coding_transcript_variant	LOW	ITIH4	ENSG00000055955	Transcript	ENST00000473904.1	retained_intron
rs2071041	3:52864693-52864693	upstream_gene_variant	MODIFIER	ITIH4	ENSG00000055955	Transcript	ENST00000485816.1	protein_coding
rs2071041	3:52864693-52864693	upstream_gene_variant	MODIFIER	ITIH4	ENSG00000055955	Transcript	ENST00000485816.1	protein_coding
rs2071041	3:52864693-52864693	upstream_gene_variant	MODIFIER	ITIH4	ENSG00000055955	Transcript	ENST00000485816.1	protein_coding
rs2071041	3:52864693-52864693	downstream_gene_variant	MODIFIER	MUSTN1	ENSG00000272573	Transcript	ENST00000486659.1	protein_coding
rs2071041	3:52864693-52864693	downstream_gene_variant	MODIFIER	MUSTN1	ENSG00000272573	Transcript	ENST00000486659.1	protein_coding
rs2071041	3:52864693-52864693	downstream_gene_variant	MODIFIER	MUSTN1	ENSG00000272573	Transcript	ENST00000486659.1	protein_coding
rs2071041	3:52864693-52864693	non_coding_transcript_exon_variant	MODIFIER	ITIH4	ENSG00000055955	Transcript	ENST00000491663.1	retained_intron
rs2071041	3:52864693-52864693	non_coding_transcript_exon_variant	MODIFIER	ITIH4	ENSG00000055955	Transcript	ENST00000491663.1	retained_intron
rs2071041	3:52864693-52864693	non_coding_transcript_exon_variant	MODIFIER	ITIH4	ENSG00000055955	Transcript	ENST00000491663.1	retained_intron
rs2071041	3:52864693-52864693	non_coding_transcript_exon_variant	MODIFIER	ITIH4	ENSG00000055955	Transcript	ENST00000537897.1	retained_intron
rs2071041	3:52864693-52864693	non_coding_transcript_exon_variant	MODIFIER	ITIH4	ENSG00000055955	Transcript	ENST00000537897.1	retained_intron
rs2071041	3:52864693-52864693	non_coding_transcript_exon_variant	MODIFIER	ITIH4	ENSG00000055955	Transcript	ENST00000537897.1	retained_intron
rs2071041	3:52864693-52864693	regulatory_region_variant	MODIFIER	-	-	RegulatoryFeature	ENSR00000396030	enhancer
rs2071041	3:52864693-52864693	regulatory_region_variant	MODIFIER	-	-	RegulatoryFeature	ENSR00000396030	enhancer
rs2071041	3:52864693-52864693	regulatory_region_variant	MODIFIER	-	-	RegulatoryFeature	ENSR00000396030	enhancer
rs2071041	3:52864693-52864693	regulatory_region_variant	MODIFIER	-	-	RegulatoryFeature	ENSR00001967107	CTCF_binding_site
rs2071041	3:52864693-52864693	regulatory_region_variant	MODIFIER	-	-	RegulatoryFeature	ENSR00001967107	CTCF_binding_site
rs2071041	3:52864693-52864693	regulatory_region_variant	MODIFIER	-	-	RegulatoryFeature	ENSR00001967107	CTCF_binding_site
rs2107199	6:29819475-29819475	downstream_gene_variant	MODIFIER	MICF	ENSG00000233265	Transcript	ENST00000432679.1	unprocessed_pseudogene
rs2107199	6:29819475-29819475	downstream_gene_variant	MODIFIER	MICF	ENSG00000233265	Transcript	ENST00000432679.1	unprocessed_pseudogene
rs2107199	HG1322_PATCH:29819005-29819005	intergenic_variant	MODIFIER	-	-	-	-	-
rs2107199	HG1322_PATCH:29819005-29819005	intergenic_variant	MODIFIER	-	-	-	-	-
rs2107199	HSCHR6_MHC_COX:29816663-29816663	downstream_gene_variant	MODIFIER	MICF	ENSG00000224118	Transcript	ENST00000440129.1	unprocessed_pseudogene
rs2107199	HSCHR6_MHC_COX:29816663-29816663	downstream_gene_variant	MODIFIER	MICF	ENSG00000224118	Transcript	ENST00000440129.1	unprocessed_pseudogene
rs2107199	HSCHR6_MHC_DBB:29816682-29816682	downstream_gene_variant	MODIFIER	MICF	ENSG00000235536	Transcript	ENST00000444019.1	unprocessed_pseudogene
rs2107199	HSCHR6_MHC_DBB:29816682-29816682	downstream_gene_variant	MODIFIER	MICF	ENSG00000235536	Transcript	ENST00000444019.1	unprocessed_pseudogene
rs2107199	HSCHR6_MHC_MANN:29816047-29816047	downstream_gene_variant	MODIFIER	MICF	ENSG00000235498	Transcript	ENST00000453125.1	unprocessed_pseudogene
rs2107199	HSCHR6_MHC_MANN:29816047-29816047	downstream_gene_variant	MODIFIER	MICF	ENSG00000235498	Transcript	ENST00000453125.1	unprocessed_pseudogene
rs2107199	HSCHR6_MHC_MCF:29816330-29816330	downstream_gene_variant	MODIFIER	MICF	ENSG00000234364	Transcript	ENST00000422397.1	unprocessed_pseudogene
rs2107199	HSCHR6_MHC_MCF:29816330-29816330	downstream_gene_variant	MODIFIER	MICF	ENSG00000234364	Transcript	ENST00000422397.1	unprocessed_pseudogene
rs2107199	HSCHR6_MHC_QBL:29816436-29816436	downstream_gene_variant	MODIFIER	MICF	ENSG00000232253	Transcript	ENST00000449121.1	unprocessed_pseudogene
rs2107199	HSCHR6_MHC_QBL:29816436-29816436	downstream_gene_variant	MODIFIER	MICF	ENSG00000232253	Transcript	ENST00000449121.1	unprocessed_pseudogene
rs2107199	HSCHR6_MHC_SSTO:29815659-29815659	downstream_gene_variant	MODIFIER	MICF	ENSG00000236642	Transcript	ENST00000453644.1	unprocessed_pseudogene
rs2107199	HSCHR6_MHC_SSTO:29815659-29815659	downstream_gene_variant	MODIFIER	MICF	ENSG00000236642	Transcript	ENST00000453644.1	unprocessed_pseudogene
rs2236270	20:33523155-33523155	intron_variant	MODIFIER	GSS	ENSG00000100983	Transcript	ENST00000216951.2	protein_coding
rs2236270	20:33523155-33523155	intron_variant	MODIFIER	GSS	ENSG00000100983	Transcript	ENST00000451957.2	protein_coding
rs2236270	20:33523155-33523155	intron_variant	MODIFIER	GSS	ENSG00000100983	Transcript	ENST00000541098.1	protein_coding
rs2328887	6:25430149-25430149	intron_variant	MODIFIER	LRRC16A	ENSG00000079691	Transcript	ENST00000329474.6	protein_coding
rs2328887	6:25430149-25430149	intron_variant	MODIFIER	LRRC16A	ENSG00000079691	Transcript	ENST00000329474.6	protein_coding
rs2328887	6:25430149-25430149	intron_variant	MODIFIER	LRRC16A	ENSG00000079691	Transcript	ENST00000329474.6	protein_coding
rs2328887	6:25430149-25430149	intron_variant	MODIFIER	LRRC16A	ENSG00000079691	Transcript	ENST00000377969.3	protein_coding
rs2328887	6:25430149-25430149	intron_variant	MODIFIER	LRRC16A	ENSG00000079691	Transcript	ENST00000377969.3	protein_coding
rs2328887	6:25430149-25430149	intron_variant	MODIFIER	LRRC16A	ENSG00000079691	Transcript	ENST00000377969.3	protein_coding
rs2328887	6:25430149-25430149	intron_variant,non_coding_transcript_variant	MODIFIER	LRRC16A	ENSG00000079691	Transcript	ENST00000461945.1	processed_transcript
rs2328887	6:25430149-25430149	intron_variant,non_coding_transcript_variant	MODIFIER	LRRC16A	ENSG00000079691	Transcript	ENST00000461945.1	processed_transcript
rs2328887	6:25430149-25430149	intron_variant,non_coding_transcript_variant	MODIFIER	LRRC16A	ENSG00000079691	Transcript	ENST00000461945.1	processed_transcript
rs2725263	4:89026428-89026428	intron_variant	MODIFIER	ABCG2	ENSG00000118777	Transcript	ENST00000237612.3	protein_coding
rs2725263	4:89026428-89026428	intron_variant	MODIFIER	ABCG2	ENSG00000118777	Transcript	ENST00000237612.3	protein_coding
rs2725263	4:89026428-89026428	intron_variant	MODIFIER	ABCG2	ENSG00000118777	Transcript	ENST00000515655.1	protein_coding
rs2725263	4:89026428-89026428	intron_variant	MODIFIER	ABCG2	ENSG00000118777	Transcript	ENST00000515655.1	protein_coding
rs2725263	4:89026428-89026428	regulatory_region_variant	MODIFIER	-	-	RegulatoryFeature	ENSR00001679762	enhancer
rs2725263	4:89026428-89026428	regulatory_region_variant	MODIFIER	-	-	RegulatoryFeature	ENSR00001679762	enhancer
rs28357094	4:88896797-88896797	upstream_gene_variant	MODIFIER	SPP1	ENSG00000118785	Transcript	ENST00000237623.7	protein_coding
rs28357094	4:88896797-88896797	upstream_gene_variant	MODIFIER	SPP1	ENSG00000118785	Transcript	ENST00000360804.4	protein_coding
rs28357094	4:88896797-88896797	upstream_gene_variant	MODIFIER	SPP1	ENSG00000118785	Transcript	ENST00000395080.3	protein_coding
rs28357094	4:88896797-88896797	upstream_gene_variant	MODIFIER	SPP1	ENSG00000118785	Transcript	ENST00000504310.1	retained_intron
rs28357094	4:88896797-88896797	upstream_gene_variant	MODIFIER	SPP1	ENSG00000118785	Transcript	ENST00000505146.1	retained_intron
rs28357094	4:88896797-88896797	upstream_gene_variant	MODIFIER	SPP1	ENSG00000118785	Transcript	ENST00000508002.1	retained_intron
rs28357094	4:88896797-88896797	upstream_gene_variant	MODIFIER	SPP1	ENSG00000118785	Transcript	ENST00000508233.1	protein_coding
rs28357094	4:88896797-88896797	upstream_gene_variant	MODIFIER	SPP1	ENSG00000118785	Transcript	ENST00000509334.1	processed_transcript
rs28357094	4:88896797-88896797	upstream_gene_variant	MODIFIER	SPP1	ENSG00000118785	Transcript	ENST00000509659.1	processed_transcript
rs28357094	4:88896797-88896797	upstream_gene_variant	MODIFIER	SPP1	ENSG00000118785	Transcript	ENST00000513981.1	processed_transcript
rs28357094	4:88896797-88896797	regulatory_region_variant	MODIFIER	-	-	RegulatoryFeature	ENSR00001300036	CTCF_binding_site
rs28357094	4:88896797-88896797	regulatory_region_variant	MODIFIER	-	-	RegulatoryFeature	ENSR00001992994	promoter
rs28357094	4:88896797-88896797	TF_binding_site_variant	MODIFIER	-	-	MotifFeature	ENSM00522783765	-
rs28357094	4:88896797-88896797	TF_binding_site_variant	MODIFIER	-	-	MotifFeature	ENSM00701023031	-
rs28357094	4:88896797-88896797	TF_binding_site_variant	MODIFIER	-	-	MotifFeature	ENSM00642072836	-
rs28357094	4:88896797-88896797	TF_binding_site_variant	MODIFIER	-	-	MotifFeature	ENSM00653077198	-
rs3094628	6:30285312-30285312	intron_variant,non_coding_transcript_variant	MODIFIER	HCG18	ENSG00000231074	Transcript	ENST00000412685.2	antisense
rs3094628	6:30285312-30285312	intron_variant,non_coding_transcript_variant	MODIFIER	HCG18	ENSG00000231074	Transcript	ENST00000412685.2	antisense
rs3094628	6:30285312-30285312	intron_variant,non_coding_transcript_variant	MODIFIER	HCG18	ENSG00000231074	Transcript	ENST00000412685.2	antisense
rs3094628	6:30285312-30285312	intron_variant,non_coding_transcript_variant	MODIFIER	HCG18	ENSG00000231074	Transcript	ENST00000413358.2	antisense
rs3094628	6:30285312-30285312	intron_variant,non_coding_transcript_variant	MODIFIER	HCG18	ENSG00000231074	Transcript	ENST00000413358.2	antisense
rs3094628	6:30285312-30285312	intron_variant,non_coding_transcript_variant	MODIFIER	HCG18	ENSG00000231074	Transcript	ENST00000413358.2	antisense
rs3094628	6:30285312-30285312	intron_variant,non_coding_transcript_variant	MODIFIER	HCG18	ENSG00000231074	Transcript	ENST00000426882.1	antisense
rs3094628	6:30285312-30285312	intron_variant,non_coding_transcript_variant	MODIFIER	HCG18	ENSG00000231074	Transcript	ENST00000426882.1	antisense
rs3094628	6:30285312-30285312	intron_variant,non_coding_transcript_variant	MODIFIER	HCG18	ENSG00000231074	Transcript	ENST00000426882.1	antisense
rs3094628	6:30285312-30285312	intron_variant,non_coding_transcript_variant	MODIFIER	HCG18	ENSG00000231074	Transcript	ENST00000438412.1	antisense
rs3094628	6:30285312-30285312	intron_variant,non_coding_transcript_variant	MODIFIER	HCG18	ENSG00000231074	Transcript	ENST00000438412.1	antisense
rs3094628	6:30285312-30285312	intron_variant,non_coding_transcript_variant	MODIFIER	HCG18	ENSG00000231074	Transcript	ENST00000438412.1	antisense
rs3094628	6:30285312-30285312	intron_variant,non_coding_transcript_variant	MODIFIER	HCG18	ENSG00000231074	Transcript	ENST00000444126.1	antisense
rs3094628	6:30285312-30285312	intron_variant,non_coding_transcript_variant	MODIFIER	HCG18	ENSG00000231074	Transcript	ENST00000444126.1	antisense
rs3094628	6:30285312-30285312	intron_variant,non_coding_transcript_variant	MODIFIER	HCG18	ENSG00000231074	Transcript	ENST00000444126.1	antisense
rs3094628	6:30285312-30285312	intron_variant,non_coding_transcript_variant	MODIFIER	HCG18	ENSG00000231074	Transcript	ENST00000449544.1	antisense
rs3094628	6:30285312-30285312	intron_variant,non_coding_transcript_variant	MODIFIER	HCG18	ENSG00000231074	Transcript	ENST00000449544.1	antisense
rs3094628	6:30285312-30285312	intron_variant,non_coding_transcript_variant	MODIFIER	HCG18	ENSG00000231074	Transcript	ENST00000449544.1	antisense
rs3094628	6:30285312-30285312	intron_variant,non_coding_transcript_variant	MODIFIER	HCG17	ENSG00000270604	Transcript	ENST00000453558.1	lincRNA
rs3094628	6:30285312-30285312	intron_variant,non_coding_transcript_variant	MODIFIER	HCG17	ENSG00000270604	Transcript	ENST00000453558.1	lincRNA
rs3094628	6:30285312-30285312	intron_variant,non_coding_transcript_variant	MODIFIER	HCG17	ENSG00000270604	Transcript	ENST00000453558.1	lincRNA
rs3094628	6:30285312-30285312	intron_variant,non_coding_transcript_variant	MODIFIER	HCG18	ENSG00000231074	Transcript	ENST00000454129.1	antisense
rs3094628	6:30285312-30285312	intron_variant,non_coding_transcript_variant	MODIFIER	HCG18	ENSG00000231074	Transcript	ENST00000454129.1	antisense
rs3094628	6:30285312-30285312	intron_variant,non_coding_transcript_variant	MODIFIER	HCG18	ENSG00000231074	Transcript	ENST00000454129.1	antisense
rs3094628	6:30285312-30285312	intron_variant,non_coding_transcript_variant	MODIFIER	HCG18	ENSG00000231074	Transcript	ENST00000454269.1	antisense
rs3094628	6:30285312-30285312	intron_variant,non_coding_transcript_variant	MODIFIER	HCG18	ENSG00000231074	Transcript	ENST00000454269.1	antisense
rs3094628	6:30285312-30285312	intron_variant,non_coding_transcript_variant	MODIFIER	HCG18	ENSG00000231074	Transcript	ENST00000454269.1	antisense
rs3094628	6:30285312-30285312	intron_variant,non_coding_transcript_variant	MODIFIER	HCG18	ENSG00000231074	Transcript	ENST00000602290.1	antisense
rs3094628	6:30285312-30285312	intron_variant,non_coding_transcript_variant	MODIFIER	HCG18	ENSG00000231074	Transcript	ENST00000602290.1	antisense
rs3094628	6:30285312-30285312	intron_variant,non_coding_transcript_variant	MODIFIER	HCG18	ENSG00000231074	Transcript	ENST00000602290.1	antisense
rs3094628	6:30285312-30285312	intron_variant,non_coding_transcript_variant	MODIFIER	HCG18	ENSG00000231074	Transcript	ENST00000602498.1	antisense
rs3094628	6:30285312-30285312	intron_variant,non_coding_transcript_variant	MODIFIER	HCG18	ENSG00000231074	Transcript	ENST00000602498.1	antisense
rs3094628	6:30285312-30285312	intron_variant,non_coding_transcript_variant	MODIFIER	HCG18	ENSG00000231074	Transcript	ENST00000602498.1	antisense
rs3094628	6:30285312-30285312	intron_variant,non_coding_transcript_variant	MODIFIER	HCG18	ENSG00000231074	Transcript	ENST00000602550.1	antisense
rs3094628	6:30285312-30285312	intron_variant,non_coding_transcript_variant	MODIFIER	HCG18	ENSG00000231074	Transcript	ENST00000602550.1	antisense
rs3094628	6:30285312-30285312	intron_variant,non_coding_transcript_variant	MODIFIER	HCG18	ENSG00000231074	Transcript	ENST00000602550.1	antisense
rs3094628	HSCHR6_MHC_COX:30275111-30275111	intron_variant,non_coding_transcript_variant	MODIFIER	HCG18	ENSG00000228894	Transcript	ENST00000415873.1	processed_transcript
rs3094628	HSCHR6_MHC_COX:30275111-30275111	intron_variant,non_coding_transcript_variant	MODIFIER	HCG18	ENSG00000228894	Transcript	ENST00000415873.1	processed_transcript
rs3094628	HSCHR6_MHC_COX:30275111-30275111	intron_variant,non_coding_transcript_variant	MODIFIER	HCG18	ENSG00000228894	Transcript	ENST00000415873.1	processed_transcript
rs3094628	HSCHR6_MHC_COX:30275111-30275111	intron_variant,non_coding_transcript_variant	MODIFIER	HCG18	ENSG00000228894	Transcript	ENST00000416033.1	processed_transcript
rs3094628	HSCHR6_MHC_COX:30275111-30275111	intron_variant,non_coding_transcript_variant	MODIFIER	HCG18	ENSG00000228894	Transcript	ENST00000416033.1	processed_transcript
rs3094628	HSCHR6_MHC_COX:30275111-30275111	intron_variant,non_coding_transcript_variant	MODIFIER	HCG18	ENSG00000228894	Transcript	ENST00000416033.1	processed_transcript
rs3094628	HSCHR6_MHC_COX:30275111-30275111	intron_variant,non_coding_transcript_variant	MODIFIER	HCG18	ENSG00000228894	Transcript	ENST00000416289.1	processed_transcript
rs3094628	HSCHR6_MHC_COX:30275111-30275111	intron_variant,non_coding_transcript_variant	MODIFIER	HCG18	ENSG00000228894	Transcript	ENST00000416289.1	processed_transcript
rs3094628	HSCHR6_MHC_COX:30275111-30275111	intron_variant,non_coding_transcript_variant	MODIFIER	HCG18	ENSG00000228894	Transcript	ENST00000416289.1	processed_transcript
rs3094628	HSCHR6_MHC_COX:30275111-30275111	intron_variant,non_coding_transcript_variant	MODIFIER	HCG18	ENSG00000228894	Transcript	ENST00000419487.1	processed_transcript
rs3094628	HSCHR6_MHC_COX:30275111-30275111	intron_variant,non_coding_transcript_variant	MODIFIER	HCG18	ENSG00000228894	Transcript	ENST00000419487.1	processed_transcript
rs3094628	HSCHR6_MHC_COX:30275111-30275111	intron_variant,non_coding_transcript_variant	MODIFIER	HCG18	ENSG00000228894	Transcript	ENST00000419487.1	processed_transcript
rs3094628	HSCHR6_MHC_COX:30275111-30275111	intron_variant,non_coding_transcript_variant	MODIFIER	HCG18	ENSG00000228894	Transcript	ENST00000419994.1	processed_transcript
rs3094628	HSCHR6_MHC_COX:30275111-30275111	intron_variant,non_coding_transcript_variant	MODIFIER	HCG18	ENSG00000228894	Transcript	ENST00000419994.1	processed_transcript
rs3094628	HSCHR6_MHC_COX:30275111-30275111	intron_variant,non_coding_transcript_variant	MODIFIER	HCG18	ENSG00000228894	Transcript	ENST00000419994.1	processed_transcript
rs3094628	HSCHR6_MHC_COX:30275111-30275111	intron_variant,non_coding_transcript_variant	MODIFIER	HCG18	ENSG00000228894	Transcript	ENST00000422389.1	processed_transcript
rs3094628	HSCHR6_MHC_COX:30275111-30275111	intron_variant,non_coding_transcript_variant	MODIFIER	HCG18	ENSG00000228894	Transcript	ENST00000422389.1	processed_transcript
rs3094628	HSCHR6_MHC_COX:30275111-30275111	intron_variant,non_coding_transcript_variant	MODIFIER	HCG18	ENSG00000228894	Transcript	ENST00000422389.1	processed_transcript
rs3094628	HSCHR6_MHC_COX:30275111-30275111	intron_variant,non_coding_transcript_variant	MODIFIER	HCG18	ENSG00000228894	Transcript	ENST00000426140.1	processed_transcript
rs3094628	HSCHR6_MHC_COX:30275111-30275111	intron_variant,non_coding_transcript_variant	MODIFIER	HCG18	ENSG00000228894	Transcript	ENST00000426140.1	processed_transcript
rs3094628	HSCHR6_MHC_COX:30275111-30275111	intron_variant,non_coding_transcript_variant	MODIFIER	HCG18	ENSG00000228894	Transcript	ENST00000426140.1	processed_transcript
rs3094628	HSCHR6_MHC_COX:30275111-30275111	intron_variant,non_coding_transcript_variant	MODIFIER	HCG17	ENSG00000241701	Transcript	ENST00000455160.1	processed_transcript
rs3094628	HSCHR6_MHC_COX:30275111-30275111	intron_variant,non_coding_transcript_variant	MODIFIER	HCG17	ENSG00000241701	Transcript	ENST00000455160.1	processed_transcript
rs3094628	HSCHR6_MHC_COX:30275111-30275111	intron_variant,non_coding_transcript_variant	MODIFIER	HCG17	ENSG00000241701	Transcript	ENST00000455160.1	processed_transcript
rs3094628	HSCHR6_MHC_COX:30275111-30275111	intron_variant,non_coding_transcript_variant	MODIFIER	HCG18	ENSG00000228894	Transcript	ENST00000456773.1	processed_transcript
rs3094628	HSCHR6_MHC_COX:30275111-30275111	intron_variant,non_coding_transcript_variant	MODIFIER	HCG18	ENSG00000228894	Transcript	ENST00000456773.1	processed_transcript
rs3094628	HSCHR6_MHC_COX:30275111-30275111	intron_variant,non_coding_transcript_variant	MODIFIER	HCG18	ENSG00000228894	Transcript	ENST00000456773.1	processed_transcript
rs3094628	HSCHR6_MHC_DBB:30275564-30275564	intron_variant,non_coding_transcript_variant	MODIFIER	HCG18	ENSG00000224705	Transcript	ENST00000412668.1	processed_transcript
rs3094628	HSCHR6_MHC_DBB:30275564-30275564	intron_variant,non_coding_transcript_variant	MODIFIER	HCG18	ENSG00000224705	Transcript	ENST00000412668.1	processed_transcript
rs3094628	HSCHR6_MHC_DBB:30275564-30275564	intron_variant,non_coding_transcript_variant	MODIFIER	HCG18	ENSG00000224705	Transcript	ENST00000412668.1	processed_transcript
rs3094628	HSCHR6_MHC_DBB:30275564-30275564	intron_variant,non_coding_transcript_variant	MODIFIER	HCG18	ENSG00000224705	Transcript	ENST00000421772.1	processed_transcript
rs3094628	HSCHR6_MHC_DBB:30275564-30275564	intron_variant,non_coding_transcript_variant	MODIFIER	HCG18	ENSG00000224705	Transcript	ENST00000421772.1	processed_transcript
rs3094628	HSCHR6_MHC_DBB:30275564-30275564	intron_variant,non_coding_transcript_variant	MODIFIER	HCG18	ENSG00000224705	Transcript	ENST00000421772.1	processed_transcript
rs3094628	HSCHR6_MHC_DBB:30275564-30275564	intron_variant,non_coding_transcript_variant	MODIFIER	HCG17	ENSG00000241053	Transcript	ENST00000426984.1	processed_transcript
rs3094628	HSCHR6_MHC_DBB:30275564-30275564	intron_variant,non_coding_transcript_variant	MODIFIER	HCG17	ENSG00000241053	Transcript	ENST00000426984.1	processed_transcript
rs3094628	HSCHR6_MHC_DBB:30275564-30275564	intron_variant,non_coding_transcript_variant	MODIFIER	HCG17	ENSG00000241053	Transcript	ENST00000426984.1	processed_transcript
rs3094628	HSCHR6_MHC_DBB:30275564-30275564	intron_variant,non_coding_transcript_variant	MODIFIER	HCG18	ENSG00000224705	Transcript	ENST00000429688.1	processed_transcript
rs3094628	HSCHR6_MHC_DBB:30275564-30275564	intron_variant,non_coding_transcript_variant	MODIFIER	HCG18	ENSG00000224705	Transcript	ENST00000429688.1	processed_transcript
rs3094628	HSCHR6_MHC_DBB:30275564-30275564	intron_variant,non_coding_transcript_variant	MODIFIER	HCG18	ENSG00000224705	Transcript	ENST00000429688.1	processed_transcript
rs3094628	HSCHR6_MHC_DBB:30275564-30275564	intron_variant,non_coding_transcript_variant	MODIFIER	HCG18	ENSG00000224705	Transcript	ENST00000436512.1	processed_transcript
rs3094628	HSCHR6_MHC_DBB:30275564-30275564	intron_variant,non_coding_transcript_variant	MODIFIER	HCG18	ENSG00000224705	Transcript	ENST00000436512.1	processed_transcript
rs3094628	HSCHR6_MHC_DBB:30275564-30275564	intron_variant,non_coding_transcript_variant	MODIFIER	HCG18	ENSG00000224705	Transcript	ENST00000436512.1	processed_transcript
rs3094628	HSCHR6_MHC_DBB:30275564-30275564	intron_variant,non_coding_transcript_variant	MODIFIER	HCG18	ENSG00000224705	Transcript	ENST00000436536.1	processed_transcript
rs3094628	HSCHR6_MHC_DBB:30275564-30275564	intron_variant,non_coding_transcript_variant	MODIFIER	HCG18	ENSG00000224705	Transcript	ENST00000436536.1	processed_transcript
rs3094628	HSCHR6_MHC_DBB:30275564-30275564	intron_variant,non_coding_transcript_variant	MODIFIER	HCG18	ENSG00000224705	Transcript	ENST00000436536.1	processed_transcript
rs3094628	HSCHR6_MHC_DBB:30275564-30275564	intron_variant,non_coding_transcript_variant	MODIFIER	HCG18	ENSG00000224705	Transcript	ENST00000444625.1	processed_transcript
rs3094628	HSCHR6_MHC_DBB:30275564-30275564	intron_variant,non_coding_transcript_variant	MODIFIER	HCG18	ENSG00000224705	Transcript	ENST00000444625.1	processed_transcript
rs3094628	HSCHR6_MHC_DBB:30275564-30275564	intron_variant,non_coding_transcript_variant	MODIFIER	HCG18	ENSG00000224705	Transcript	ENST00000444625.1	processed_transcript
rs3094628	HSCHR6_MHC_DBB:30275564-30275564	intron_variant,non_coding_transcript_variant	MODIFIER	HCG18	ENSG00000224705	Transcript	ENST00000445302.1	processed_transcript
rs3094628	HSCHR6_MHC_DBB:30275564-30275564	intron_variant,non_coding_transcript_variant	MODIFIER	HCG18	ENSG00000224705	Transcript	ENST00000445302.1	processed_transcript
rs3094628	HSCHR6_MHC_DBB:30275564-30275564	intron_variant,non_coding_transcript_variant	MODIFIER	HCG18	ENSG00000224705	Transcript	ENST00000445302.1	processed_transcript
rs3094628	HSCHR6_MHC_DBB:30275564-30275564	intron_variant,non_coding_transcript_variant	MODIFIER	HCG18	ENSG00000224705	Transcript	ENST00000458584.1	processed_transcript
rs3094628	HSCHR6_MHC_DBB:30275564-30275564	intron_variant,non_coding_transcript_variant	MODIFIER	HCG18	ENSG00000224705	Transcript	ENST00000458584.1	processed_transcript
rs3094628	HSCHR6_MHC_DBB:30275564-30275564	intron_variant,non_coding_transcript_variant	MODIFIER	HCG18	ENSG00000224705	Transcript	ENST00000458584.1	processed_transcript
rs3094628	HSCHR6_MHC_MANN:30329982-30329982	intron_variant,non_coding_transcript_variant	MODIFIER	HCG18	ENSG00000230660	Transcript	ENST00000413527.1	processed_transcript
rs3094628	HSCHR6_MHC_MANN:30329982-30329982	intron_variant,non_coding_transcript_variant	MODIFIER	HCG18	ENSG00000230660	Transcript	ENST00000413527.1	processed_transcript
rs3094628	HSCHR6_MHC_MANN:30329982-30329982	intron_variant,non_coding_transcript_variant	MODIFIER	HCG18	ENSG00000230660	Transcript	ENST00000413527.1	processed_transcript
rs3094628	HSCHR6_MHC_MANN:30329982-30329982	intron_variant,non_coding_transcript_variant	MODIFIER	HCG18	ENSG00000230660	Transcript	ENST00000414930.1	processed_transcript
rs3094628	HSCHR6_MHC_MANN:30329982-30329982	intron_variant,non_coding_transcript_variant	MODIFIER	HCG18	ENSG00000230660	Transcript	ENST00000414930.1	processed_transcript
rs3094628	HSCHR6_MHC_MANN:30329982-30329982	intron_variant,non_coding_transcript_variant	MODIFIER	HCG18	ENSG00000230660	Transcript	ENST00000414930.1	processed_transcript
rs3094628	HSCHR6_MHC_MANN:30329982-30329982	intron_variant,non_coding_transcript_variant	MODIFIER	HCG18	ENSG00000230660	Transcript	ENST00000425304.1	processed_transcript
rs3094628	HSCHR6_MHC_MANN:30329982-30329982	intron_variant,non_coding_transcript_variant	MODIFIER	HCG18	ENSG00000230660	Transcript	ENST00000425304.1	processed_transcript
rs3094628	HSCHR6_MHC_MANN:30329982-30329982	intron_variant,non_coding_transcript_variant	MODIFIER	HCG18	ENSG00000230660	Transcript	ENST00000425304.1	processed_transcript
rs3094628	HSCHR6_MHC_MANN:30329982-30329982	intron_variant,non_coding_transcript_variant	MODIFIER	HCG18	ENSG00000230660	Transcript	ENST00000426671.1	processed_transcript
rs3094628	HSCHR6_MHC_MANN:30329982-30329982	intron_variant,non_coding_transcript_variant	MODIFIER	HCG18	ENSG00000230660	Transcript	ENST00000426671.1	processed_transcript
rs3094628	HSCHR6_MHC_MANN:30329982-30329982	intron_variant,non_coding_transcript_variant	MODIFIER	HCG18	ENSG00000230660	Transcript	ENST00000426671.1	processed_transcript
rs3094628	HSCHR6_MHC_MANN:30329982-30329982	intron_variant,non_coding_transcript_variant	MODIFIER	HCG18	ENSG00000230660	Transcript	ENST00000431304.1	processed_transcript
rs3094628	HSCHR6_MHC_MANN:30329982-30329982	intron_variant,non_coding_transcript_variant	MODIFIER	HCG18	ENSG00000230660	Transcript	ENST00000431304.1	processed_transcript
rs3094628	HSCHR6_MHC_MANN:30329982-30329982	intron_variant,non_coding_transcript_variant	MODIFIER	HCG18	ENSG00000230660	Transcript	ENST00000431304.1	processed_transcript
rs3094628	HSCHR6_MHC_MANN:30329982-30329982	intron_variant,non_coding_transcript_variant	MODIFIER	HCG17	ENSG00000240924	Transcript	ENST00000437311.1	processed_transcript
rs3094628	HSCHR6_MHC_MANN:30329982-30329982	intron_variant,non_coding_transcript_variant	MODIFIER	HCG17	ENSG00000240924	Transcript	ENST00000437311.1	processed_transcript
rs3094628	HSCHR6_MHC_MANN:30329982-30329982	intron_variant,non_coding_transcript_variant	MODIFIER	HCG17	ENSG00000240924	Transcript	ENST00000437311.1	processed_transcript
rs3094628	HSCHR6_MHC_MANN:30329982-30329982	intron_variant,non_coding_transcript_variant	MODIFIER	HCG18	ENSG00000230660	Transcript	ENST00000442807.1	processed_transcript
rs3094628	HSCHR6_MHC_MANN:30329982-30329982	intron_variant,non_coding_transcript_variant	MODIFIER	HCG18	ENSG00000230660	Transcript	ENST00000442807.1	processed_transcript
rs3094628	HSCHR6_MHC_MANN:30329982-30329982	intron_variant,non_coding_transcript_variant	MODIFIER	HCG18	ENSG00000230660	Transcript	ENST00000442807.1	processed_transcript
rs3094628	HSCHR6_MHC_MANN:30329982-30329982	intron_variant,non_coding_transcript_variant	MODIFIER	HCG18	ENSG00000230660	Transcript	ENST00000443079.1	processed_transcript
rs3094628	HSCHR6_MHC_MANN:30329982-30329982	intron_variant,non_coding_transcript_variant	MODIFIER	HCG18	ENSG00000230660	Transcript	ENST00000443079.1	processed_transcript
rs3094628	HSCHR6_MHC_MANN:30329982-30329982	intron_variant,non_coding_transcript_variant	MODIFIER	HCG18	ENSG00000230660	Transcript	ENST00000443079.1	processed_transcript
rs3094628	HSCHR6_MHC_MANN:30329982-30329982	intron_variant,non_coding_transcript_variant	MODIFIER	HCG18	ENSG00000230660	Transcript	ENST00000445913.1	processed_transcript
rs3094628	HSCHR6_MHC_MANN:30329982-30329982	intron_variant,non_coding_transcript_variant	MODIFIER	HCG18	ENSG00000230660	Transcript	ENST00000445913.1	processed_transcript
rs3094628	HSCHR6_MHC_MANN:30329982-30329982	intron_variant,non_coding_transcript_variant	MODIFIER	HCG18	ENSG00000230660	Transcript	ENST00000445913.1	processed_transcript
rs3094628	HSCHR6_MHC_QBL:30274806-30274806	intron_variant,non_coding_transcript_variant	MODIFIER	HCG18	ENSG00000234893	Transcript	ENST00000418806.1	processed_transcript
rs3094628	HSCHR6_MHC_QBL:30274806-30274806	intron_variant,non_coding_transcript_variant	MODIFIER	HCG18	ENSG00000234893	Transcript	ENST00000418806.1	processed_transcript
rs3094628	HSCHR6_MHC_QBL:30274806-30274806	intron_variant,non_coding_transcript_variant	MODIFIER	HCG18	ENSG00000234893	Transcript	ENST00000418806.1	processed_transcript
rs3094628	HSCHR6_MHC_QBL:30274806-30274806	intron_variant,non_coding_transcript_variant	MODIFIER	HCG18	ENSG00000234893	Transcript	ENST00000432631.1	processed_transcript
rs3094628	HSCHR6_MHC_QBL:30274806-30274806	intron_variant,non_coding_transcript_variant	MODIFIER	HCG18	ENSG00000234893	Transcript	ENST00000432631.1	processed_transcript
rs3094628	HSCHR6_MHC_QBL:30274806-30274806	intron_variant,non_coding_transcript_variant	MODIFIER	HCG18	ENSG00000234893	Transcript	ENST00000432631.1	processed_transcript
rs3094628	HSCHR6_MHC_QBL:30274806-30274806	intron_variant,non_coding_transcript_variant	MODIFIER	HCG18	ENSG00000234893	Transcript	ENST00000433236.1	processed_transcript
rs3094628	HSCHR6_MHC_QBL:30274806-30274806	intron_variant,non_coding_transcript_variant	MODIFIER	HCG18	ENSG00000234893	Transcript	ENST00000433236.1	processed_transcript
rs3094628	HSCHR6_MHC_QBL:30274806-30274806	intron_variant,non_coding_transcript_variant	MODIFIER	HCG18	ENSG00000234893	Transcript	ENST00000433236.1	processed_transcript
rs3094628	HSCHR6_MHC_QBL:30274806-30274806	intron_variant,non_coding_transcript_variant	MODIFIER	HCG17	ENSG00000244695	Transcript	ENST00000439480.1	processed_transcript
rs3094628	HSCHR6_MHC_QBL:30274806-30274806	intron_variant,non_coding_transcript_variant	MODIFIER	HCG17	ENSG00000244695	Transcript	ENST00000439480.1	processed_transcript
rs3094628	HSCHR6_MHC_QBL:30274806-30274806	intron_variant,non_coding_transcript_variant	MODIFIER	HCG17	ENSG00000244695	Transcript	ENST00000439480.1	processed_transcript
rs3094628	HSCHR6_MHC_QBL:30274806-30274806	intron_variant,non_coding_transcript_variant	MODIFIER	HCG18	ENSG00000234893	Transcript	ENST00000443641.1	processed_transcript
rs3094628	HSCHR6_MHC_QBL:30274806-30274806	intron_variant,non_coding_transcript_variant	MODIFIER	HCG18	ENSG00000234893	Transcript	ENST00000443641.1	processed_transcript
rs3094628	HSCHR6_MHC_QBL:30274806-30274806	intron_variant,non_coding_transcript_variant	MODIFIER	HCG18	ENSG00000234893	Transcript	ENST00000443641.1	processed_transcript
rs3094628	HSCHR6_MHC_QBL:30274806-30274806	intron_variant,non_coding_transcript_variant	MODIFIER	HCG18	ENSG00000234893	Transcript	ENST00000443909.1	processed_transcript
rs3094628	HSCHR6_MHC_QBL:30274806-30274806	intron_variant,non_coding_transcript_variant	MODIFIER	HCG18	ENSG00000234893	Transcript	ENST00000443909.1	processed_transcript
rs3094628	HSCHR6_MHC_QBL:30274806-30274806	intron_variant,non_coding_transcript_variant	MODIFIER	HCG18	ENSG00000234893	Transcript	ENST00000443909.1	processed_transcript
rs3094628	HSCHR6_MHC_QBL:30274806-30274806	intron_variant,non_coding_transcript_variant	MODIFIER	HCG18	ENSG00000234893	Transcript	ENST00000448343.1	processed_transcript
rs3094628	HSCHR6_MHC_QBL:30274806-30274806	intron_variant,non_coding_transcript_variant	MODIFIER	HCG18	ENSG00000234893	Transcript	ENST00000448343.1	processed_transcript
rs3094628	HSCHR6_MHC_QBL:30274806-30274806	intron_variant,non_coding_transcript_variant	MODIFIER	HCG18	ENSG00000234893	Transcript	ENST00000448343.1	processed_transcript
rs3094628	HSCHR6_MHC_QBL:30274806-30274806	intron_variant,non_coding_transcript_variant	MODIFIER	HCG18	ENSG00000234893	Transcript	ENST00000448669.1	processed_transcript
rs3094628	HSCHR6_MHC_QBL:30274806-30274806	intron_variant,non_coding_transcript_variant	MODIFIER	HCG18	ENSG00000234893	Transcript	ENST00000448669.1	processed_transcript
rs3094628	HSCHR6_MHC_QBL:30274806-30274806	intron_variant,non_coding_transcript_variant	MODIFIER	HCG18	ENSG00000234893	Transcript	ENST00000448669.1	processed_transcript
rs3094628	HSCHR6_MHC_QBL:30274806-30274806	intron_variant,non_coding_transcript_variant	MODIFIER	HCG18	ENSG00000234893	Transcript	ENST00000457778.1	processed_transcript
rs3094628	HSCHR6_MHC_QBL:30274806-30274806	intron_variant,non_coding_transcript_variant	MODIFIER	HCG18	ENSG00000234893	Transcript	ENST00000457778.1	processed_transcript
rs3094628	HSCHR6_MHC_QBL:30274806-30274806	intron_variant,non_coding_transcript_variant	MODIFIER	HCG18	ENSG00000234893	Transcript	ENST00000457778.1	processed_transcript
rs3094628	HSCHR6_MHC_SSTO:30274430-30274430	intron_variant,non_coding_transcript_variant	MODIFIER	HCG18	ENSG00000224619	Transcript	ENST00000422065.1	processed_transcript
rs3094628	HSCHR6_MHC_SSTO:30274430-30274430	intron_variant,non_coding_transcript_variant	MODIFIER	HCG18	ENSG00000224619	Transcript	ENST00000422065.1	processed_transcript
rs3094628	HSCHR6_MHC_SSTO:30274430-30274430	intron_variant,non_coding_transcript_variant	MODIFIER	HCG18	ENSG00000224619	Transcript	ENST00000422065.1	processed_transcript
rs3094628	HSCHR6_MHC_SSTO:30274430-30274430	intron_variant,non_coding_transcript_variant	MODIFIER	HCG18	ENSG00000224619	Transcript	ENST00000432895.1	processed_transcript
rs3094628	HSCHR6_MHC_SSTO:30274430-30274430	intron_variant,non_coding_transcript_variant	MODIFIER	HCG18	ENSG00000224619	Transcript	ENST00000432895.1	processed_transcript
rs3094628	HSCHR6_MHC_SSTO:30274430-30274430	intron_variant,non_coding_transcript_variant	MODIFIER	HCG18	ENSG00000224619	Transcript	ENST00000432895.1	processed_transcript
rs3094628	HSCHR6_MHC_SSTO:30274430-30274430	intron_variant,non_coding_transcript_variant	MODIFIER	HCG18	ENSG00000224619	Transcript	ENST00000437023.1	processed_transcript
rs3094628	HSCHR6_MHC_SSTO:30274430-30274430	intron_variant,non_coding_transcript_variant	MODIFIER	HCG18	ENSG00000224619	Transcript	ENST00000437023.1	processed_transcript
rs3094628	HSCHR6_MHC_SSTO:30274430-30274430	intron_variant,non_coding_transcript_variant	MODIFIER	HCG18	ENSG00000224619	Transcript	ENST00000437023.1	processed_transcript
rs3094628	HSCHR6_MHC_SSTO:30274430-30274430	intron_variant,non_coding_transcript_variant	MODIFIER	HCG18	ENSG00000224619	Transcript	ENST00000440939.1	processed_transcript
rs3094628	HSCHR6_MHC_SSTO:30274430-30274430	intron_variant,non_coding_transcript_variant	MODIFIER	HCG18	ENSG00000224619	Transcript	ENST00000440939.1	processed_transcript
rs3094628	HSCHR6_MHC_SSTO:30274430-30274430	intron_variant,non_coding_transcript_variant	MODIFIER	HCG18	ENSG00000224619	Transcript	ENST00000440939.1	processed_transcript
rs3094628	HSCHR6_MHC_SSTO:30274430-30274430	intron_variant,non_coding_transcript_variant	MODIFIER	HCG18	ENSG00000224619	Transcript	ENST00000443463.1	processed_transcript
rs3094628	HSCHR6_MHC_SSTO:30274430-30274430	intron_variant,non_coding_transcript_variant	MODIFIER	HCG18	ENSG00000224619	Transcript	ENST00000443463.1	processed_transcript
rs3094628	HSCHR6_MHC_SSTO:30274430-30274430	intron_variant,non_coding_transcript_variant	MODIFIER	HCG18	ENSG00000224619	Transcript	ENST00000443463.1	processed_transcript
rs3094628	HSCHR6_MHC_SSTO:30274430-30274430	intron_variant,non_coding_transcript_variant	MODIFIER	HCG18	ENSG00000224619	Transcript	ENST00000446219.1	processed_transcript
rs3094628	HSCHR6_MHC_SSTO:30274430-30274430	intron_variant,non_coding_transcript_variant	MODIFIER	HCG18	ENSG00000224619	Transcript	ENST00000446219.1	processed_transcript
rs3094628	HSCHR6_MHC_SSTO:30274430-30274430	intron_variant,non_coding_transcript_variant	MODIFIER	HCG18	ENSG00000224619	Transcript	ENST00000446219.1	processed_transcript
rs3094628	HSCHR6_MHC_SSTO:30274430-30274430	intron_variant,non_coding_transcript_variant	MODIFIER	HCG18	ENSG00000224619	Transcript	ENST00000447211.1	processed_transcript
rs3094628	HSCHR6_MHC_SSTO:30274430-30274430	intron_variant,non_coding_transcript_variant	MODIFIER	HCG18	ENSG00000224619	Transcript	ENST00000447211.1	processed_transcript
rs3094628	HSCHR6_MHC_SSTO:30274430-30274430	intron_variant,non_coding_transcript_variant	MODIFIER	HCG18	ENSG00000224619	Transcript	ENST00000447211.1	processed_transcript
rs3094628	HSCHR6_MHC_SSTO:30274430-30274430	intron_variant,non_coding_transcript_variant	MODIFIER	HCG17	ENSG00000240833	Transcript	ENST00000448760.1	processed_transcript
rs3094628	HSCHR6_MHC_SSTO:30274430-30274430	intron_variant,non_coding_transcript_variant	MODIFIER	HCG17	ENSG00000240833	Transcript	ENST00000448760.1	processed_transcript
rs3094628	HSCHR6_MHC_SSTO:30274430-30274430	intron_variant,non_coding_transcript_variant	MODIFIER	HCG17	ENSG00000240833	Transcript	ENST00000448760.1	processed_transcript
rs3094628	HSCHR6_MHC_SSTO:30274430-30274430	intron_variant,non_coding_transcript_variant	MODIFIER	HCG18	ENSG00000224619	Transcript	ENST00000451842.1	processed_transcript
rs3094628	HSCHR6_MHC_SSTO:30274430-30274430	intron_variant,non_coding_transcript_variant	MODIFIER	HCG18	ENSG00000224619	Transcript	ENST00000451842.1	processed_transcript
rs3094628	HSCHR6_MHC_SSTO:30274430-30274430	intron_variant,non_coding_transcript_variant	MODIFIER	HCG18	ENSG00000224619	Transcript	ENST00000451842.1	processed_transcript
rs3094628	HSCHR6_MHC_SSTO:30274430-30274430	intron_variant	MODIFIER	BX248419.1	ENSG00000257212	Transcript	ENST00000547011.1	protein_coding
rs3094628	HSCHR6_MHC_SSTO:30274430-30274430	intron_variant	MODIFIER	BX248419.1	ENSG00000257212	Transcript	ENST00000547011.1	protein_coding
rs3094628	HSCHR6_MHC_SSTO:30274430-30274430	intron_variant	MODIFIER	BX248419.1	ENSG00000257212	Transcript	ENST00000547011.1	protein_coding
rs35565446	6:27145341-27145341	intergenic_variant	MODIFIER	-	-	-	-	-
rs3774750	3:50208406-50208406	intron_variant	MODIFIER	SEMA3F	ENSG00000001617	Transcript	ENST00000002829.3	protein_coding
rs3774750	3:50208406-50208406	intron_variant	MODIFIER	SEMA3F	ENSG00000001617	Transcript	ENST00000002829.3	protein_coding
rs3774750	3:50208406-50208406	upstream_gene_variant	MODIFIER	MIR566	ENSG00000207922	Transcript	ENST00000385187.1	miRNA
rs3774750	3:50208406-50208406	upstream_gene_variant	MODIFIER	MIR566	ENSG00000207922	Transcript	ENST00000385187.1	miRNA
rs3774750	3:50208406-50208406	intron_variant	MODIFIER	SEMA3F	ENSG00000001617	Transcript	ENST00000413852.1	protein_coding
rs3774750	3:50208406-50208406	intron_variant	MODIFIER	SEMA3F	ENSG00000001617	Transcript	ENST00000413852.1	protein_coding
rs3774750	3:50208406-50208406	intron_variant	MODIFIER	SEMA3F	ENSG00000001617	Transcript	ENST00000414301.1	protein_coding
rs3774750	3:50208406-50208406	intron_variant	MODIFIER	SEMA3F	ENSG00000001617	Transcript	ENST00000414301.1	protein_coding
rs3774750	3:50208406-50208406	upstream_gene_variant	MODIFIER	SEMA3F	ENSG00000001617	Transcript	ENST00000420831.1	protein_coding
rs3774750	3:50208406-50208406	upstream_gene_variant	MODIFIER	SEMA3F	ENSG00000001617	Transcript	ENST00000420831.1	protein_coding
rs3774750	3:50208406-50208406	intron_variant	MODIFIER	SEMA3F	ENSG00000001617	Transcript	ENST00000426511.1	protein_coding
rs3774750	3:50208406-50208406	intron_variant	MODIFIER	SEMA3F	ENSG00000001617	Transcript	ENST00000426511.1	protein_coding
rs3774750	3:50208406-50208406	intron_variant	MODIFIER	SEMA3F	ENSG00000001617	Transcript	ENST00000434342.1	protein_coding
rs3774750	3:50208406-50208406	intron_variant	MODIFIER	SEMA3F	ENSG00000001617	Transcript	ENST00000434342.1	protein_coding
rs3774750	3:50208406-50208406	intron_variant	MODIFIER	SEMA3F	ENSG00000001617	Transcript	ENST00000450338.1	protein_coding
rs3774750	3:50208406-50208406	intron_variant	MODIFIER	SEMA3F	ENSG00000001617	Transcript	ENST00000450338.1	protein_coding
rs3790086	16:69887707-69887707	intron_variant	MODIFIER	WWP2	ENSG00000198373	Transcript	ENST00000356003.2	protein_coding
rs3790086	16:69887707-69887707	intron_variant	MODIFIER	WWP2	ENSG00000198373	Transcript	ENST00000356003.2	protein_coding
rs3790086	16:69887707-69887707	intron_variant	MODIFIER	WWP2	ENSG00000198373	Transcript	ENST00000356003.2	protein_coding
rs3790086	16:69887707-69887707	intron_variant	MODIFIER	WWP2	ENSG00000198373	Transcript	ENST00000359154.2	protein_coding
rs3790086	16:69887707-69887707	intron_variant	MODIFIER	WWP2	ENSG00000198373	Transcript	ENST00000359154.2	protein_coding
rs3790086	16:69887707-69887707	intron_variant	MODIFIER	WWP2	ENSG00000198373	Transcript	ENST00000359154.2	protein_coding
rs3790086	16:69887707-69887707	intron_variant	MODIFIER	WWP2	ENSG00000198373	Transcript	ENST00000448661.1	protein_coding
rs3790086	16:69887707-69887707	intron_variant	MODIFIER	WWP2	ENSG00000198373	Transcript	ENST00000448661.1	protein_coding
rs3790086	16:69887707-69887707	intron_variant	MODIFIER	WWP2	ENSG00000198373	Transcript	ENST00000448661.1	protein_coding
rs3790086	16:69887707-69887707	intron_variant	MODIFIER	WWP2	ENSG00000198373	Transcript	ENST00000542271.1	protein_coding
rs3790086	16:69887707-69887707	intron_variant	MODIFIER	WWP2	ENSG00000198373	Transcript	ENST00000542271.1	protein_coding
rs3790086	16:69887707-69887707	intron_variant	MODIFIER	WWP2	ENSG00000198373	Transcript	ENST00000542271.1	protein_coding
rs3790086	16:69887707-69887707	intron_variant,non_coding_transcript_variant	MODIFIER	WWP2	ENSG00000198373	Transcript	ENST00000544162.1	processed_transcript
rs3790086	16:69887707-69887707	intron_variant,non_coding_transcript_variant	MODIFIER	WWP2	ENSG00000198373	Transcript	ENST00000544162.1	processed_transcript
rs3790086	16:69887707-69887707	intron_variant,non_coding_transcript_variant	MODIFIER	WWP2	ENSG00000198373	Transcript	ENST00000544162.1	processed_transcript
rs3790086	16:69887707-69887707	intron_variant,non_coding_transcript_variant	MODIFIER	WWP2	ENSG00000198373	Transcript	ENST00000563618.1	processed_transcript
rs3790086	16:69887707-69887707	intron_variant,non_coding_transcript_variant	MODIFIER	WWP2	ENSG00000198373	Transcript	ENST00000563618.1	processed_transcript
rs3790086	16:69887707-69887707	intron_variant,non_coding_transcript_variant	MODIFIER	WWP2	ENSG00000198373	Transcript	ENST00000563618.1	processed_transcript
rs3790086	16:69887707-69887707	intron_variant,non_coding_transcript_variant	MODIFIER	WWP2	ENSG00000198373	Transcript	ENST00000567986.1	retained_intron
rs3790086	16:69887707-69887707	intron_variant,non_coding_transcript_variant	MODIFIER	WWP2	ENSG00000198373	Transcript	ENST00000567986.1	retained_intron
rs3790086	16:69887707-69887707	intron_variant,non_coding_transcript_variant	MODIFIER	WWP2	ENSG00000198373	Transcript	ENST00000567986.1	retained_intron
rs3790086	16:69887707-69887707	intron_variant	MODIFIER	WWP2	ENSG00000198373	Transcript	ENST00000569174.1	protein_coding
rs3790086	16:69887707-69887707	intron_variant	MODIFIER	WWP2	ENSG00000198373	Transcript	ENST00000569174.1	protein_coding
rs3790086	16:69887707-69887707	intron_variant	MODIFIER	WWP2	ENSG00000198373	Transcript	ENST00000569174.1	protein_coding
rs3821831	3:52853401-52853401	splice_region_variant,intron_variant	LOW	ITIH4	ENSG00000055955	Transcript	ENST00000266041.4	protein_coding
rs3821831	3:52853401-52853401	splice_region_variant,intron_variant	LOW	ITIH4	ENSG00000055955	Transcript	ENST00000346281.5	protein_coding
rs3821831	3:52853401-52853401	splice_region_variant,intron_variant	LOW	ITIH4	ENSG00000055955	Transcript	ENST00000406595.1	protein_coding
rs3821831	3:52853401-52853401	downstream_gene_variant	MODIFIER	ITIH4	ENSG00000055955	Transcript	ENST00000434759.3	protein_coding
rs3821831	3:52853401-52853401	splice_region_variant,intron_variant	LOW	ITIH4	ENSG00000055955	Transcript	ENST00000441637.2	protein_coding
rs3821831	3:52853401-52853401	splice_region_variant,intron_variant,non_coding_transcript_variant	LOW	ITIH4	ENSG00000055955	Transcript	ENST00000461966.1	retained_intron
rs3821831	3:52853401-52853401	downstream_gene_variant	MODIFIER	ITIH4	ENSG00000055955	Transcript	ENST00000467462.1	processed_transcript
rs3821831	3:52853401-52853401	downstream_gene_variant	MODIFIER	ITIH4	ENSG00000055955	Transcript	ENST00000471505.1	processed_transcript
rs3821831	3:52853401-52853401	upstream_gene_variant	MODIFIER	ITIH4-AS1	ENSG00000239799	Transcript	ENST00000478366.1	antisense
rs3821831	3:52853401-52853401	splice_region_variant,intron_variant,non_coding_transcript_variant	LOW	ITIH4	ENSG00000055955	Transcript	ENST00000481977.1	retained_intron
rs3821831	3:52853401-52853401	downstream_gene_variant	MODIFIER	ITIH4	ENSG00000055955	Transcript	ENST00000484632.1	processed_transcript
rs3821831	3:52853401-52853401	splice_region_variant,intron_variant	LOW	ITIH4	ENSG00000055955	Transcript	ENST00000485816.1	protein_coding
rs3821831	3:52853401-52853401	downstream_gene_variant	MODIFIER	ITIH4	ENSG00000055955	Transcript	ENST00000485894.1	retained_intron
rs3821831	3:52853401-52853401	splice_region_variant,intron_variant,non_coding_transcript_variant	LOW	ITIH4	ENSG00000055955	Transcript	ENST00000491663.1	retained_intron
rs3821831	3:52853401-52853401	splice_region_variant,intron_variant,non_coding_transcript_variant	LOW	ITIH4	ENSG00000055955	Transcript	ENST00000537897.1	retained_intron
rs4971100	1:155155731-155155731	intron_variant	MODIFIER	TRIM46	ENSG00000163462	Transcript	ENST00000334634.4	protein_coding
rs4971100	1:155155731-155155731	intron_variant	MODIFIER	TRIM46	ENSG00000163462	Transcript	ENST00000334634.4	protein_coding
rs4971100	1:155155731-155155731	downstream_gene_variant	MODIFIER	MUC1	ENSG00000185499	Transcript	ENST00000337604.5	protein_coding
rs4971100	1:155155731-155155731	downstream_gene_variant	MODIFIER	MUC1	ENSG00000185499	Transcript	ENST00000337604.5	protein_coding
rs4971100	1:155155731-155155731	downstream_gene_variant	MODIFIER	MUC1	ENSG00000185499	Transcript	ENST00000338684.5	protein_coding
rs4971100	1:155155731-155155731	downstream_gene_variant	MODIFIER	MUC1	ENSG00000185499	Transcript	ENST00000338684.5	protein_coding
rs4971100	1:155155731-155155731	downstream_gene_variant	MODIFIER	MUC1	ENSG00000185499	Transcript	ENST00000342482.4	protein_coding
rs4971100	1:155155731-155155731	downstream_gene_variant	MODIFIER	MUC1	ENSG00000185499	Transcript	ENST00000342482.4	protein_coding
rs4971100	1:155155731-155155731	downstream_gene_variant	MODIFIER	MUC1	ENSG00000185499	Transcript	ENST00000343256.5	protein_coding
rs4971100	1:155155731-155155731	downstream_gene_variant	MODIFIER	MUC1	ENSG00000185499	Transcript	ENST00000343256.5	protein_coding
rs4971100	1:155155731-155155731	intron_variant	MODIFIER	TRIM46	ENSG00000163462	Transcript	ENST00000368382.1	protein_coding
rs4971100	1:155155731-155155731	intron_variant	MODIFIER	TRIM46	ENSG00000163462	Transcript	ENST00000368382.1	protein_coding
rs4971100	1:155155731-155155731	downstream_gene_variant	MODIFIER	TRIM46	ENSG00000163462	Transcript	ENST00000368383.3	protein_coding
rs4971100	1:155155731-155155731	downstream_gene_variant	MODIFIER	TRIM46	ENSG00000163462	Transcript	ENST00000368383.3	protein_coding
rs4971100	1:155155731-155155731	downstream_gene_variant	MODIFIER	TRIM46	ENSG00000163462	Transcript	ENST00000368385.4	protein_coding
rs4971100	1:155155731-155155731	downstream_gene_variant	MODIFIER	TRIM46	ENSG00000163462	Transcript	ENST00000368385.4	protein_coding
rs4971100	1:155155731-155155731	downstream_gene_variant	MODIFIER	MUC1	ENSG00000185499	Transcript	ENST00000368389.2	protein_coding
rs4971100	1:155155731-155155731	downstream_gene_variant	MODIFIER	MUC1	ENSG00000185499	Transcript	ENST00000368389.2	protein_coding
rs4971100	1:155155731-155155731	downstream_gene_variant	MODIFIER	MUC1	ENSG00000185499	Transcript	ENST00000368390.3	protein_coding
rs4971100	1:155155731-155155731	downstream_gene_variant	MODIFIER	MUC1	ENSG00000185499	Transcript	ENST00000368390.3	protein_coding
rs4971100	1:155155731-155155731	downstream_gene_variant	MODIFIER	MUC1	ENSG00000185499	Transcript	ENST00000368392.3	protein_coding
rs4971100	1:155155731-155155731	downstream_gene_variant	MODIFIER	MUC1	ENSG00000185499	Transcript	ENST00000368392.3	protein_coding
rs4971100	1:155155731-155155731	downstream_gene_variant	MODIFIER	MUC1	ENSG00000185499	Transcript	ENST00000368393.3	protein_coding
rs4971100	1:155155731-155155731	downstream_gene_variant	MODIFIER	MUC1	ENSG00000185499	Transcript	ENST00000368393.3	protein_coding
rs4971100	1:155155731-155155731	downstream_gene_variant	MODIFIER	MUC1	ENSG00000185499	Transcript	ENST00000368395.1	protein_coding
rs4971100	1:155155731-155155731	downstream_gene_variant	MODIFIER	MUC1	ENSG00000185499	Transcript	ENST00000368395.1	protein_coding
rs4971100	1:155155731-155155731	downstream_gene_variant	MODIFIER	MUC1	ENSG00000185499	Transcript	ENST00000368396.4	protein_coding
rs4971100	1:155155731-155155731	downstream_gene_variant	MODIFIER	MUC1	ENSG00000185499	Transcript	ENST00000368396.4	protein_coding
rs4971100	1:155155731-155155731	downstream_gene_variant	MODIFIER	MUC1	ENSG00000185499	Transcript	ENST00000368398.3	protein_coding
rs4971100	1:155155731-155155731	downstream_gene_variant	MODIFIER	MUC1	ENSG00000185499	Transcript	ENST00000368398.3	protein_coding
rs4971100	1:155155731-155155731	intron_variant	MODIFIER	TRIM46	ENSG00000163462	Transcript	ENST00000392451.2	protein_coding
rs4971100	1:155155731-155155731	intron_variant	MODIFIER	TRIM46	ENSG00000163462	Transcript	ENST00000392451.2	protein_coding
rs4971100	1:155155731-155155731	downstream_gene_variant	MODIFIER	MUC1	ENSG00000185499	Transcript	ENST00000438413.1	protein_coding
rs4971100	1:155155731-155155731	downstream_gene_variant	MODIFIER	MUC1	ENSG00000185499	Transcript	ENST00000438413.1	protein_coding
rs4971100	1:155155731-155155731	downstream_gene_variant	MODIFIER	MUC1	ENSG00000185499	Transcript	ENST00000457295.2	protein_coding
rs4971100	1:155155731-155155731	downstream_gene_variant	MODIFIER	MUC1	ENSG00000185499	Transcript	ENST00000457295.2	protein_coding
rs4971100	1:155155731-155155731	downstream_gene_variant	MODIFIER	MUC1	ENSG00000185499	Transcript	ENST00000462215.1	processed_transcript
rs4971100	1:155155731-155155731	downstream_gene_variant	MODIFIER	MUC1	ENSG00000185499	Transcript	ENST00000462215.1	processed_transcript
rs4971100	1:155155731-155155731	downstream_gene_variant	MODIFIER	MUC1	ENSG00000185499	Transcript	ENST00000462317.1	processed_transcript
rs4971100	1:155155731-155155731	downstream_gene_variant	MODIFIER	MUC1	ENSG00000185499	Transcript	ENST00000462317.1	processed_transcript
rs4971100	1:155155731-155155731	downstream_gene_variant	MODIFIER	MUC1	ENSG00000185499	Transcript	ENST00000467134.1	processed_transcript
rs4971100	1:155155731-155155731	downstream_gene_variant	MODIFIER	MUC1	ENSG00000185499	Transcript	ENST00000467134.1	processed_transcript
rs4971100	1:155155731-155155731	intron_variant,non_coding_transcript_variant	MODIFIER	TRIM46	ENSG00000163462	Transcript	ENST00000468878.1	processed_transcript
rs4971100	1:155155731-155155731	intron_variant,non_coding_transcript_variant	MODIFIER	TRIM46	ENSG00000163462	Transcript	ENST00000468878.1	processed_transcript
rs4971100	1:155155731-155155731	downstream_gene_variant	MODIFIER	MUC1	ENSG00000185499	Transcript	ENST00000468978.1	processed_transcript
rs4971100	1:155155731-155155731	downstream_gene_variant	MODIFIER	MUC1	ENSG00000185499	Transcript	ENST00000468978.1	processed_transcript
rs4971100	1:155155731-155155731	downstream_gene_variant	MODIFIER	MUC1	ENSG00000185499	Transcript	ENST00000471283.1	processed_transcript
rs4971100	1:155155731-155155731	downstream_gene_variant	MODIFIER	MUC1	ENSG00000185499	Transcript	ENST00000471283.1	processed_transcript
rs4971100	1:155155731-155155731	downstream_gene_variant	MODIFIER	TRIM46	ENSG00000163462	Transcript	ENST00000474430.1	processed_transcript
rs4971100	1:155155731-155155731	downstream_gene_variant	MODIFIER	TRIM46	ENSG00000163462	Transcript	ENST00000474430.1	processed_transcript
rs4971100	1:155155731-155155731	downstream_gene_variant	MODIFIER	MUC1	ENSG00000185499	Transcript	ENST00000485118.1	processed_transcript
rs4971100	1:155155731-155155731	downstream_gene_variant	MODIFIER	MUC1	ENSG00000185499	Transcript	ENST00000485118.1	processed_transcript
rs4971100	1:155155731-155155731	downstream_gene_variant	MODIFIER	MUC1	ENSG00000185499	Transcript	ENST00000498431.1	processed_transcript
rs4971100	1:155155731-155155731	downstream_gene_variant	MODIFIER	MUC1	ENSG00000185499	Transcript	ENST00000498431.1	processed_transcript
rs4971100	1:155155731-155155731	downstream_gene_variant	MODIFIER	TRIM46	ENSG00000163462	Transcript	ENST00000543729.1	protein_coding
rs4971100	1:155155731-155155731	downstream_gene_variant	MODIFIER	TRIM46	ENSG00000163462	Transcript	ENST00000543729.1	protein_coding
rs4971100	1:155155731-155155731	intron_variant	MODIFIER	TRIM46	ENSG00000163462	Transcript	ENST00000545012.1	protein_coding
rs4971100	1:155155731-155155731	intron_variant	MODIFIER	TRIM46	ENSG00000163462	Transcript	ENST00000545012.1	protein_coding
rs525678	6:7058857-7058857	intergenic_variant	MODIFIER	-	-	-	-	-
rs57158761	3:185371172-185371172	intron_variant	MODIFIER	IGF2BP2	ENSG00000073792	Transcript	ENST00000346192.3	protein_coding
rs57158761	3:185371172-185371172	intron_variant	MODIFIER	IGF2BP2	ENSG00000073792	Transcript	ENST00000346192.3	protein_coding
rs57158761	3:185371172-185371172	intron_variant	MODIFIER	IGF2BP2	ENSG00000073792	Transcript	ENST00000382199.2	protein_coding
rs57158761	3:185371172-185371172	intron_variant	MODIFIER	IGF2BP2	ENSG00000073792	Transcript	ENST00000382199.2	protein_coding
rs57158761	3:185371172-185371172	intron_variant	MODIFIER	IGF2BP2	ENSG00000073792	Transcript	ENST00000421047.2	protein_coding
rs57158761	3:185371172-185371172	intron_variant	MODIFIER	IGF2BP2	ENSG00000073792	Transcript	ENST00000421047.2	protein_coding
rs57158761	3:185371172-185371172	intron_variant	MODIFIER	IGF2BP2	ENSG00000073792	Transcript	ENST00000457616.2	protein_coding
rs57158761	3:185371172-185371172	intron_variant	MODIFIER	IGF2BP2	ENSG00000073792	Transcript	ENST00000457616.2	protein_coding
rs57158761	3:185371172-185371172	upstream_gene_variant	MODIFIER	IGF2BP2	ENSG00000073792	Transcript	ENST00000464166.1	processed_transcript
rs57158761	3:185371172-185371172	upstream_gene_variant	MODIFIER	IGF2BP2	ENSG00000073792	Transcript	ENST00000464166.1	processed_transcript
rs57158761	3:185371172-185371172	intron_variant,non_coding_transcript_variant	MODIFIER	IGF2BP2	ENSG00000073792	Transcript	ENST00000494906.1	processed_transcript
rs57158761	3:185371172-185371172	intron_variant,non_coding_transcript_variant	MODIFIER	IGF2BP2	ENSG00000073792	Transcript	ENST00000494906.1	processed_transcript
rs62033399	16:53810943-53810943	intron_variant	MODIFIER	FTO	ENSG00000140718	Transcript	ENST00000394647.3	protein_coding
rs62033399	16:53810943-53810943	intron_variant	MODIFIER	FTO	ENSG00000140718	Transcript	ENST00000394647.3	protein_coding
rs62033399	16:53810943-53810943	intron_variant,NMD_transcript_variant	MODIFIER	FTO	ENSG00000140718	Transcript	ENST00000464071.1	nonsense_mediated_decay
rs62033399	16:53810943-53810943	intron_variant,NMD_transcript_variant	MODIFIER	FTO	ENSG00000140718	Transcript	ENST00000464071.1	nonsense_mediated_decay
rs62033399	16:53810943-53810943	intron_variant	MODIFIER	FTO	ENSG00000140718	Transcript	ENST00000471389.1	protein_coding
rs62033399	16:53810943-53810943	intron_variant	MODIFIER	FTO	ENSG00000140718	Transcript	ENST00000471389.1	protein_coding
rs62033399	16:53810943-53810943	intron_variant,non_coding_transcript_variant	MODIFIER	FTO	ENSG00000140718	Transcript	ENST00000570395.1	processed_transcript
rs62033399	16:53810943-53810943	intron_variant,non_coding_transcript_variant	MODIFIER	FTO	ENSG00000140718	Transcript	ENST00000570395.1	processed_transcript
rs62033399	16:53810943-53810943	regulatory_region_variant	MODIFIER	-	-	RegulatoryFeature	ENSR00001586684	enhancer
rs62033399	16:53810943-53810943	regulatory_region_variant	MODIFIER	-	-	RegulatoryFeature	ENSR00001586684	enhancer
rs62259686	3:51758485-51758485	regulatory_region_variant	MODIFIER	-	-	RegulatoryFeature	ENSR00001658931	enhancer
rs62259686	3:51758485-51758485	intergenic_variant	MODIFIER	-	-	-	-	-
rs62260788	3:48068610-48068610	intron_variant	MODIFIER	MAP4	ENSG00000047849	Transcript	ENST00000360240.6	protein_coding
rs62260788	3:48068610-48068610	intron_variant	MODIFIER	MAP4	ENSG00000047849	Transcript	ENST00000383737.4	protein_coding
rs62260788	3:48068610-48068610	intron_variant	MODIFIER	MAP4	ENSG00000047849	Transcript	ENST00000395734.3	protein_coding
rs62260788	3:48068610-48068610	intron_variant	MODIFIER	MAP4	ENSG00000047849	Transcript	ENST00000426837.2	protein_coding
rs62260788	3:48068610-48068610	intron_variant	MODIFIER	MAP4	ENSG00000047849	Transcript	ENST00000439356.1	protein_coding
rs62260788	3:48068610-48068610	intron_variant,non_coding_transcript_variant	MODIFIER	MAP4	ENSG00000047849	Transcript	ENST00000468075.1	processed_transcript
rs62260788	3:48068610-48068610	regulatory_region_variant	MODIFIER	-	-	RegulatoryFeature	ENSR00001255270	enhancer
rs62261468	3:48586195-48586195	intron_variant	MODIFIER	PFKFB4	ENSG00000114268	Transcript	ENST00000232375.3	protein_coding
rs62261468	3:48586195-48586195	intron_variant	MODIFIER	PFKFB4	ENSG00000114268	Transcript	ENST00000383734.2	protein_coding
rs62261468	3:48586195-48586195	intron_variant	MODIFIER	PFKFB4	ENSG00000114268	Transcript	ENST00000412035.1	protein_coding
rs62261468	3:48586195-48586195	intron_variant	MODIFIER	PFKFB4	ENSG00000114268	Transcript	ENST00000416568.1	protein_coding
rs62261468	3:48586195-48586195	intron_variant,NMD_transcript_variant	MODIFIER	PFKFB4	ENSG00000114268	Transcript	ENST00000417753.1	nonsense_mediated_decay
rs62261468	3:48586195-48586195	intron_variant	MODIFIER	PFKFB4	ENSG00000114268	Transcript	ENST00000422701.1	protein_coding
rs62261468	3:48586195-48586195	intron_variant,NMD_transcript_variant	MODIFIER	PFKFB4	ENSG00000114268	Transcript	ENST00000445633.1	nonsense_mediated_decay
rs62261468	3:48586195-48586195	intron_variant	MODIFIER	PFKFB4	ENSG00000114268	Transcript	ENST00000452531.1	protein_coding
rs62261468	3:48586195-48586195	downstream_gene_variant	MODIFIER	PFKFB4	ENSG00000114268	Transcript	ENST00000467176.1	processed_transcript
rs62261468	3:48586195-48586195	intron_variant,non_coding_transcript_variant	MODIFIER	PFKFB4	ENSG00000114268	Transcript	ENST00000468162.1	processed_transcript
rs62261468	3:48586195-48586195	intron_variant,non_coding_transcript_variant	MODIFIER	PFKFB4	ENSG00000114268	Transcript	ENST00000471890.2	retained_intron
rs62261468	3:48586195-48586195	intron_variant,non_coding_transcript_variant	MODIFIER	PFKFB4	ENSG00000114268	Transcript	ENST00000490115.1	processed_transcript
rs62261468	3:48586195-48586195	intron_variant,non_coding_transcript_variant	MODIFIER	PFKFB4	ENSG00000114268	Transcript	ENST00000490404.1	processed_transcript
rs62261468	3:48586195-48586195	intron_variant,non_coding_transcript_variant	MODIFIER	PFKFB4	ENSG00000114268	Transcript	ENST00000496767.1	processed_transcript
rs62261468	3:48586195-48586195	intron_variant	MODIFIER	PFKFB4	ENSG00000114268	Transcript	ENST00000536104.1	protein_coding
rs62261468	3:48586195-48586195	intron_variant	MODIFIER	PFKFB4	ENSG00000114268	Transcript	ENST00000541519.1	protein_coding
rs62261468	3:48586195-48586195	intron_variant	MODIFIER	PFKFB4	ENSG00000114268	Transcript	ENST00000545984.1	protein_coding
rs62261468	3:48586195-48586195	regulatory_region_variant	MODIFIER	-	-	RegulatoryFeature	ENSR00000303938	CTCF_binding_site
rs62393598	6:7265912-7265912	downstream_gene_variant	MODIFIER	SSR1	ENSG00000124783	Transcript	ENST00000474597.1	protein_coding
rs62393598	6:7265912-7265912	downstream_gene_variant	MODIFIER	SSR1	ENSG00000124783	Transcript	ENST00000475213.1	processed_transcript
rs6445530	3:52669591-52669591	intron_variant	MODIFIER	PBRM1	ENSG00000163939	Transcript	ENST00000296302.7	protein_coding
rs6445530	3:52669591-52669591	intron_variant	MODIFIER	PBRM1	ENSG00000163939	Transcript	ENST00000296302.7	protein_coding
rs6445530	3:52669591-52669591	intron_variant	MODIFIER	PBRM1	ENSG00000163939	Transcript	ENST00000296302.7	protein_coding
rs6445530	3:52669591-52669591	intron_variant	MODIFIER	PBRM1	ENSG00000163939	Transcript	ENST00000337303.4	protein_coding
rs6445530	3:52669591-52669591	intron_variant	MODIFIER	PBRM1	ENSG00000163939	Transcript	ENST00000337303.4	protein_coding
rs6445530	3:52669591-52669591	intron_variant	MODIFIER	PBRM1	ENSG00000163939	Transcript	ENST00000337303.4	protein_coding
rs6445530	3:52669591-52669591	intron_variant	MODIFIER	PBRM1	ENSG00000163939	Transcript	ENST00000356770.4	protein_coding
rs6445530	3:52669591-52669591	intron_variant	MODIFIER	PBRM1	ENSG00000163939	Transcript	ENST00000356770.4	protein_coding
rs6445530	3:52669591-52669591	intron_variant	MODIFIER	PBRM1	ENSG00000163939	Transcript	ENST00000356770.4	protein_coding
rs6445530	3:52669591-52669591	intron_variant	MODIFIER	PBRM1	ENSG00000163939	Transcript	ENST00000394830.3	protein_coding
rs6445530	3:52669591-52669591	intron_variant	MODIFIER	PBRM1	ENSG00000163939	Transcript	ENST00000394830.3	protein_coding
rs6445530	3:52669591-52669591	intron_variant	MODIFIER	PBRM1	ENSG00000163939	Transcript	ENST00000394830.3	protein_coding
rs6445530	3:52669591-52669591	intron_variant	MODIFIER	PBRM1	ENSG00000163939	Transcript	ENST00000409057.1	protein_coding
rs6445530	3:52669591-52669591	intron_variant	MODIFIER	PBRM1	ENSG00000163939	Transcript	ENST00000409057.1	protein_coding
rs6445530	3:52669591-52669591	intron_variant	MODIFIER	PBRM1	ENSG00000163939	Transcript	ENST00000409057.1	protein_coding
rs6445530	3:52669591-52669591	intron_variant	MODIFIER	PBRM1	ENSG00000163939	Transcript	ENST00000409114.3	protein_coding
rs6445530	3:52669591-52669591	intron_variant	MODIFIER	PBRM1	ENSG00000163939	Transcript	ENST00000409114.3	protein_coding
rs6445530	3:52669591-52669591	intron_variant	MODIFIER	PBRM1	ENSG00000163939	Transcript	ENST00000409114.3	protein_coding
rs6445530	3:52669591-52669591	intron_variant	MODIFIER	PBRM1	ENSG00000163939	Transcript	ENST00000409767.1	protein_coding
rs6445530	3:52669591-52669591	intron_variant	MODIFIER	PBRM1	ENSG00000163939	Transcript	ENST00000409767.1	protein_coding
rs6445530	3:52669591-52669591	intron_variant	MODIFIER	PBRM1	ENSG00000163939	Transcript	ENST00000409767.1	protein_coding
rs6445530	3:52669591-52669591	intron_variant	MODIFIER	PBRM1	ENSG00000163939	Transcript	ENST00000410007.1	protein_coding
rs6445530	3:52669591-52669591	intron_variant	MODIFIER	PBRM1	ENSG00000163939	Transcript	ENST00000410007.1	protein_coding
rs6445530	3:52669591-52669591	intron_variant	MODIFIER	PBRM1	ENSG00000163939	Transcript	ENST00000410007.1	protein_coding
rs6445530	3:52669591-52669591	intron_variant,NMD_transcript_variant	MODIFIER	PBRM1	ENSG00000163939	Transcript	ENST00000412587.1	nonsense_mediated_decay
rs6445530	3:52669591-52669591	intron_variant,NMD_transcript_variant	MODIFIER	PBRM1	ENSG00000163939	Transcript	ENST00000412587.1	nonsense_mediated_decay
rs6445530	3:52669591-52669591	intron_variant,NMD_transcript_variant	MODIFIER	PBRM1	ENSG00000163939	Transcript	ENST00000412587.1	nonsense_mediated_decay
rs6445530	3:52669591-52669591	intron_variant	MODIFIER	PBRM1	ENSG00000163939	Transcript	ENST00000423351.1	protein_coding
rs6445530	3:52669591-52669591	intron_variant	MODIFIER	PBRM1	ENSG00000163939	Transcript	ENST00000423351.1	protein_coding
rs6445530	3:52669591-52669591	intron_variant	MODIFIER	PBRM1	ENSG00000163939	Transcript	ENST00000423351.1	protein_coding
rs6445530	3:52669591-52669591	intron_variant	MODIFIER	PBRM1	ENSG00000163939	Transcript	ENST00000446103.1	protein_coding
rs6445530	3:52669591-52669591	intron_variant	MODIFIER	PBRM1	ENSG00000163939	Transcript	ENST00000446103.1	protein_coding
rs6445530	3:52669591-52669591	intron_variant	MODIFIER	PBRM1	ENSG00000163939	Transcript	ENST00000446103.1	protein_coding
rs6597257	6:7209251-7209251	intron_variant	MODIFIER	RREB1	ENSG00000124782	Transcript	ENST00000334984.6	protein_coding
rs6597257	6:7209251-7209251	intron_variant	MODIFIER	RREB1	ENSG00000124782	Transcript	ENST00000349384.6	protein_coding
rs6597257	6:7209251-7209251	intron_variant	MODIFIER	RREB1	ENSG00000124782	Transcript	ENST00000379933.3	protein_coding
rs6597257	6:7209251-7209251	intron_variant	MODIFIER	RREB1	ENSG00000124782	Transcript	ENST00000379938.2	protein_coding
rs6597257	6:7209251-7209251	intron_variant	MODIFIER	RREB1	ENSG00000124782	Transcript	ENST00000471433.1	protein_coding
rs6597257	6:7209251-7209251	intron_variant,non_coding_transcript_variant	MODIFIER	RREB1	ENSG00000124782	Transcript	ENST00000475946.1	retained_intron
rs6597257	6:7209251-7209251	intron_variant	MODIFIER	RREB1	ENSG00000124782	Transcript	ENST00000483150.1	protein_coding
rs6761131	2:203102398-203102398	intron_variant	MODIFIER	SUMO1	ENSG00000116030	Transcript	ENST00000392244.3	protein_coding
rs6761131	2:203102398-203102398	intron_variant	MODIFIER	SUMO1	ENSG00000116030	Transcript	ENST00000392245.1	protein_coding
rs6761131	2:203102398-203102398	intron_variant	MODIFIER	SUMO1	ENSG00000116030	Transcript	ENST00000392246.2	protein_coding
rs6761131	2:203102398-203102398	intron_variant	MODIFIER	SUMO1	ENSG00000116030	Transcript	ENST00000409181.1	protein_coding
rs6761131	2:203102398-203102398	intron_variant	MODIFIER	SUMO1	ENSG00000116030	Transcript	ENST00000409205.1	protein_coding
rs6761131	2:203102398-203102398	intron_variant	MODIFIER	SUMO1	ENSG00000116030	Transcript	ENST00000409368.1	protein_coding
rs6761131	2:203102398-203102398	intron_variant	MODIFIER	SUMO1	ENSG00000116030	Transcript	ENST00000409498.2	protein_coding
rs6761131	2:203102398-203102398	intron_variant,NMD_transcript_variant	MODIFIER	SUMO1	ENSG00000116030	Transcript	ENST00000409627.2	nonsense_mediated_decay
rs6761131	2:203102398-203102398	intron_variant	MODIFIER	SUMO1	ENSG00000116030	Transcript	ENST00000409712.1	protein_coding
rs6761131	2:203102398-203102398	upstream_gene_variant	MODIFIER	AC079354.2	ENSG00000267889	Transcript	ENST00000594829.1	protein_coding
rs6761131	2:203102398-203102398	regulatory_region_variant	MODIFIER	-	-	RegulatoryFeature	ENSR00000128932	promoter
rs6825592	4:88749506-88749506	upstream_gene_variant	MODIFIER	MEPE	ENSG00000152595	Transcript	ENST00000361056.3	protein_coding
rs6825592	4:88749506-88749506	upstream_gene_variant	MODIFIER	MEPE	ENSG00000152595	Transcript	ENST00000361056.3	protein_coding
rs6825592	4:88749506-88749506	upstream_gene_variant	MODIFIER	MEPE	ENSG00000152595	Transcript	ENST00000361056.3	protein_coding
rs6825592	4:88749506-88749506	upstream_gene_variant	MODIFIER	MEPE	ENSG00000152595	Transcript	ENST00000395102.4	protein_coding
rs6825592	4:88749506-88749506	upstream_gene_variant	MODIFIER	MEPE	ENSG00000152595	Transcript	ENST00000395102.4	protein_coding
rs6825592	4:88749506-88749506	upstream_gene_variant	MODIFIER	MEPE	ENSG00000152595	Transcript	ENST00000395102.4	protein_coding
rs6825592	4:88749506-88749506	intron_variant	MODIFIER	MEPE	ENSG00000152595	Transcript	ENST00000424957.3	protein_coding
rs6825592	4:88749506-88749506	intron_variant	MODIFIER	MEPE	ENSG00000152595	Transcript	ENST00000424957.3	protein_coding
rs6825592	4:88749506-88749506	intron_variant	MODIFIER	MEPE	ENSG00000152595	Transcript	ENST00000424957.3	protein_coding
rs6825592	4:88749506-88749506	upstream_gene_variant	MODIFIER	MEPE	ENSG00000152595	Transcript	ENST00000497649.2	protein_coding
rs6825592	4:88749506-88749506	upstream_gene_variant	MODIFIER	MEPE	ENSG00000152595	Transcript	ENST00000497649.2	protein_coding
rs6825592	4:88749506-88749506	upstream_gene_variant	MODIFIER	MEPE	ENSG00000152595	Transcript	ENST00000497649.2	protein_coding
rs6825592	4:88749506-88749506	upstream_gene_variant	MODIFIER	MEPE	ENSG00000152595	Transcript	ENST00000508016.1	processed_transcript
rs6825592	4:88749506-88749506	upstream_gene_variant	MODIFIER	MEPE	ENSG00000152595	Transcript	ENST00000508016.1	processed_transcript
rs6825592	4:88749506-88749506	upstream_gene_variant	MODIFIER	MEPE	ENSG00000152595	Transcript	ENST00000508016.1	processed_transcript
rs6825592	4:88749506-88749506	upstream_gene_variant	MODIFIER	MEPE	ENSG00000152595	Transcript	ENST00000511670.1	protein_coding
rs6825592	4:88749506-88749506	upstream_gene_variant	MODIFIER	MEPE	ENSG00000152595	Transcript	ENST00000511670.1	protein_coding
rs6825592	4:88749506-88749506	upstream_gene_variant	MODIFIER	MEPE	ENSG00000152595	Transcript	ENST00000511670.1	protein_coding
rs6825592	4:88749506-88749506	upstream_gene_variant	MODIFIER	MEPE	ENSG00000152595	Transcript	ENST00000515821.1	processed_transcript
rs6825592	4:88749506-88749506	upstream_gene_variant	MODIFIER	MEPE	ENSG00000152595	Transcript	ENST00000515821.1	processed_transcript
rs6825592	4:88749506-88749506	upstream_gene_variant	MODIFIER	MEPE	ENSG00000152595	Transcript	ENST00000515821.1	processed_transcript
rs6825592	4:88749506-88749506	upstream_gene_variant	MODIFIER	MEPE	ENSG00000152595	Transcript	ENST00000540395.1	protein_coding
rs6825592	4:88749506-88749506	upstream_gene_variant	MODIFIER	MEPE	ENSG00000152595	Transcript	ENST00000540395.1	protein_coding
rs6825592	4:88749506-88749506	upstream_gene_variant	MODIFIER	MEPE	ENSG00000152595	Transcript	ENST00000540395.1	protein_coding
rs6825592	4:88749506-88749506	upstream_gene_variant	MODIFIER	MEPE	ENSG00000152595	Transcript	ENST00000560249.1	protein_coding
rs6825592	4:88749506-88749506	upstream_gene_variant	MODIFIER	MEPE	ENSG00000152595	Transcript	ENST00000560249.1	protein_coding
rs6825592	4:88749506-88749506	upstream_gene_variant	MODIFIER	MEPE	ENSG00000152595	Transcript	ENST00000560249.1	protein_coding
rs6833740	4:88808859-88808859	upstream_gene_variant	MODIFIER	HSP90AB3P	ENSG00000183199	Transcript	ENST00000505987.1	processed_pseudogene
rs6833740	4:88808859-88808859	upstream_gene_variant	MODIFIER	HSP90AB3P	ENSG00000183199	Transcript	ENST00000505987.1	processed_pseudogene
rs6936191	6:7201660-7201660	intron_variant	MODIFIER	RREB1	ENSG00000124782	Transcript	ENST00000334984.6	protein_coding
rs6936191	6:7201660-7201660	intron_variant	MODIFIER	RREB1	ENSG00000124782	Transcript	ENST00000334984.6	protein_coding
rs6936191	6:7201660-7201660	intron_variant	MODIFIER	RREB1	ENSG00000124782	Transcript	ENST00000349384.6	protein_coding
rs6936191	6:7201660-7201660	intron_variant	MODIFIER	RREB1	ENSG00000124782	Transcript	ENST00000349384.6	protein_coding
rs6936191	6:7201660-7201660	intron_variant	MODIFIER	RREB1	ENSG00000124782	Transcript	ENST00000379933.3	protein_coding
rs6936191	6:7201660-7201660	intron_variant	MODIFIER	RREB1	ENSG00000124782	Transcript	ENST00000379933.3	protein_coding
rs6936191	6:7201660-7201660	intron_variant	MODIFIER	RREB1	ENSG00000124782	Transcript	ENST00000379938.2	protein_coding
rs6936191	6:7201660-7201660	intron_variant	MODIFIER	RREB1	ENSG00000124782	Transcript	ENST00000379938.2	protein_coding
rs6936191	6:7201660-7201660	intron_variant	MODIFIER	RREB1	ENSG00000124782	Transcript	ENST00000471433.1	protein_coding
rs6936191	6:7201660-7201660	intron_variant	MODIFIER	RREB1	ENSG00000124782	Transcript	ENST00000471433.1	protein_coding
rs6936191	6:7201660-7201660	intron_variant,non_coding_transcript_variant	MODIFIER	RREB1	ENSG00000124782	Transcript	ENST00000475946.1	retained_intron
rs6936191	6:7201660-7201660	intron_variant,non_coding_transcript_variant	MODIFIER	RREB1	ENSG00000124782	Transcript	ENST00000475946.1	retained_intron
rs6936191	6:7201660-7201660	intron_variant	MODIFIER	RREB1	ENSG00000124782	Transcript	ENST00000483150.1	protein_coding
rs6936191	6:7201660-7201660	intron_variant	MODIFIER	RREB1	ENSG00000124782	Transcript	ENST00000483150.1	protein_coding
rs7116758	11:65570405-65570405	intergenic_variant	MODIFIER	-	-	-	-	-
rs7123153	11:65943647-65943647	intron_variant	MODIFIER	PACS1	ENSG00000175115	Transcript	ENST00000320580.4	protein_coding
rs7123153	11:65943647-65943647	intron_variant,non_coding_transcript_variant	MODIFIER	PACS1	ENSG00000175115	Transcript	ENST00000527224.1	retained_intron
rs7123153	11:65943647-65943647	intron_variant	MODIFIER	PACS1	ENSG00000175115	Transcript	ENST00000527380.1	protein_coding
rs7123153	11:65943647-65943647	intron_variant	MODIFIER	PACS1	ENSG00000175115	Transcript	ENST00000533756.1	protein_coding
rs72812826	5:173362726-173362726	intron_variant	MODIFIER	CPEB4	ENSG00000113742	Transcript	ENST00000265085.5	protein_coding
rs72812826	5:173362726-173362726	intron_variant	MODIFIER	CPEB4	ENSG00000113742	Transcript	ENST00000334035.5	protein_coding
rs72812826	5:173362726-173362726	intron_variant	MODIFIER	CPEB4	ENSG00000113742	Transcript	ENST00000517880.1	protein_coding
rs72812826	5:173362726-173362726	intron_variant	MODIFIER	CPEB4	ENSG00000113742	Transcript	ENST00000519152.1	protein_coding
rs72812826	5:173362726-173362726	intron_variant,non_coding_transcript_variant	MODIFIER	CPEB4	ENSG00000113742	Transcript	ENST00000519467.1	processed_transcript
rs72812826	5:173362726-173362726	intron_variant	MODIFIER	CPEB4	ENSG00000113742	Transcript	ENST00000519835.1	protein_coding
rs72812826	5:173362726-173362726	intron_variant	MODIFIER	CPEB4	ENSG00000113742	Transcript	ENST00000520867.1	protein_coding
rs72812826	5:173362726-173362726	intron_variant	MODIFIER	CPEB4	ENSG00000113742	Transcript	ENST00000522336.1	protein_coding
rs75523587	10:134413583-134413583	intron_variant	MODIFIER	INPP5A	ENSG00000068383	Transcript	ENST00000368593.3	protein_coding
rs75523587	10:134413583-134413583	intron_variant	MODIFIER	INPP5A	ENSG00000068383	Transcript	ENST00000368594.3	protein_coding
rs75523587	10:134413583-134413583	intron_variant	MODIFIER	INPP5A	ENSG00000068383	Transcript	ENST00000423490.1	protein_coding
rs7636423	3:47309134-47309134	intron_variant	MODIFIER	KIF9	ENSG00000088727	Transcript	ENST00000265529.3	protein_coding
rs7636423	3:47309134-47309134	intron_variant	MODIFIER	KIF9	ENSG00000088727	Transcript	ENST00000335044.2	protein_coding
rs7636423	3:47309134-47309134	intron_variant	MODIFIER	KIF9	ENSG00000088727	Transcript	ENST00000352910.4	protein_coding
rs7636423	3:47309134-47309134	intron_variant,NMD_transcript_variant	MODIFIER	KIF9	ENSG00000088727	Transcript	ENST00000443784.1	nonsense_mediated_decay
rs7636423	3:47309134-47309134	intron_variant	MODIFIER	KIF9	ENSG00000088727	Transcript	ENST00000444589.2	protein_coding
rs7636423	3:47309134-47309134	intron_variant	MODIFIER	KIF9	ENSG00000088727	Transcript	ENST00000452770.2	protein_coding
rs7636423	3:47309134-47309134	intron_variant	MODIFIER	KIF9	ENSG00000088727	Transcript	ENST00000456548.1	protein_coding
rs7636423	3:47309134-47309134	intron_variant,non_coding_transcript_variant	MODIFIER	KIF9	ENSG00000088727	Transcript	ENST00000484629.1	processed_transcript
rs7636423	3:47309134-47309134	intron_variant,non_coding_transcript_variant	MODIFIER	KIF9	ENSG00000088727	Transcript	ENST00000487440.1	processed_transcript
rs7636423	3:47309134-47309134	upstream_gene_variant	MODIFIER	KIF9	ENSG00000088727	Transcript	ENST00000489391.1	retained_intron
rs7636423	3:47309134-47309134	regulatory_region_variant	MODIFIER	-	-	RegulatoryFeature	ENSR00001255102	enhancer
rs76895963	12:4384844-4384844	intron_variant	MODIFIER	CCND2	ENSG00000118971	Transcript	ENST00000261254.3	protein_coding
rs76895963	12:4384844-4384844	intron_variant	MODIFIER	CCND2	ENSG00000118971	Transcript	ENST00000261254.3	protein_coding
rs76895963	12:4384844-4384844	upstream_gene_variant	MODIFIER	CCND2	ENSG00000118971	Transcript	ENST00000536537.1	protein_coding
rs76895963	12:4384844-4384844	upstream_gene_variant	MODIFIER	CCND2	ENSG00000118971	Transcript	ENST00000536537.1	protein_coding
rs76895963	12:4384844-4384844	upstream_gene_variant	MODIFIER	CCND2	ENSG00000118971	Transcript	ENST00000536795.1	retained_intron
rs76895963	12:4384844-4384844	upstream_gene_variant	MODIFIER	CCND2	ENSG00000118971	Transcript	ENST00000536795.1	retained_intron
rs76895963	12:4384844-4384844	upstream_gene_variant	MODIFIER	CCND2-AS2	ENSG00000255920	Transcript	ENST00000537370.1	antisense
rs76895963	12:4384844-4384844	upstream_gene_variant	MODIFIER	CCND2-AS2	ENSG00000255920	Transcript	ENST00000537370.1	antisense
rs76895963	12:4384844-4384844	intron_variant,non_coding_transcript_variant	MODIFIER	CCND2-AS1	ENSG00000256164	Transcript	ENST00000539135.1	antisense
rs76895963	12:4384844-4384844	intron_variant,non_coding_transcript_variant	MODIFIER	CCND2-AS1	ENSG00000256164	Transcript	ENST00000539135.1	antisense
rs76895963	12:4384844-4384844	upstream_gene_variant	MODIFIER	CCND2	ENSG00000118971	Transcript	ENST00000541542.1	processed_transcript
rs76895963	12:4384844-4384844	upstream_gene_variant	MODIFIER	CCND2	ENSG00000118971	Transcript	ENST00000541542.1	processed_transcript
rs76895963	12:4384844-4384844	regulatory_region_variant	MODIFIER	-	-	RegulatoryFeature	ENSR00000048070	promoter
rs76895963	12:4384844-4384844	regulatory_region_variant	MODIFIER	-	-	RegulatoryFeature	ENSR00000048070	promoter
rs77125954	3:50793739-50793739	intron_variant	MODIFIER	DOCK3	ENSG00000088538	Transcript	ENST00000266037.9	protein_coding
rs77173816	18:57922905-57922905	intergenic_variant	MODIFIER	-	-	-	-	-
rs807624	2:15782471-15782471	regulatory_region_variant	MODIFIER	-	-	RegulatoryFeature	ENSR00001916018	enhancer
rs807624	2:15782471-15782471	regulatory_region_variant	MODIFIER	-	-	RegulatoryFeature	ENSR00001916018	enhancer
rs807624	2:15782471-15782471	intergenic_variant	MODIFIER	-	-	-	-	-
rs807624	2:15782471-15782471	intergenic_variant	MODIFIER	-	-	-	-	-
rs8100979	19:33297377-33297377	intron_variant	MODIFIER	TDRD12	ENSG00000173809	Transcript	ENST00000444215.2	protein_coding
rs8100979	19:33297377-33297377	intron_variant	MODIFIER	TDRD12	ENSG00000173809	Transcript	ENST00000444215.2	protein_coding
rs8100979	19:33297377-33297377	intron_variant	MODIFIER	TDRD12	ENSG00000173809	Transcript	ENST00000444215.2	protein_coding
rs8109126	19:33514729-33514729	intron_variant	MODIFIER	RHPN2	ENSG00000131941	Transcript	ENST00000254260.3	protein_coding
rs8109126	19:33514729-33514729	intron_variant	MODIFIER	RHPN2	ENSG00000131941	Transcript	ENST00000400226.4	protein_coding
rs8109126	19:33514729-33514729	intron_variant,non_coding_transcript_variant	MODIFIER	RHPN2	ENSG00000131941	Transcript	ENST00000544458.2	retained_intron
rs8109126	19:33514729-33514729	intron_variant,NMD_transcript_variant	MODIFIER	RHPN2	ENSG00000131941	Transcript	ENST00000588388.1	nonsense_mediated_decay
rs9258375	6:29752808-29752808	intergenic_variant	MODIFIER	-	-	-	-	-
rs9258375	HG1322_PATCH:29752777-29752777	intergenic_variant	MODIFIER	-	-	-	-	-
rs9258375	HSCHR6_MHC_APD:29753062-29753062	intergenic_variant	MODIFIER	-	-	-	-	-
rs9258375	HSCHR6_MHC_COX:29746717-29746717	intergenic_variant	MODIFIER	-	-	-	-	-
rs9258375	HSCHR6_MHC_DBB:29750204-29750204	intergenic_variant	MODIFIER	-	-	-	-	-
rs9258375	HSCHR6_MHC_MANN:29749830-29749830	intergenic_variant	MODIFIER	-	-	-	-	-
rs9258375	HSCHR6_MHC_MCF:29749870-29749870	intergenic_variant	MODIFIER	-	-	-	-	-
rs9258375	HSCHR6_MHC_QBL:29750216-29750216	intergenic_variant	MODIFIER	-	-	-	-	-
rs9258375	HSCHR6_MHC_SSTO:29749621-29749621	intergenic_variant	MODIFIER	-	-	-	-	-
rs9260111	6:29909916-29909916	upstream_gene_variant	MODIFIER	HLA-A	ENSG00000206503	Transcript	ENST00000376802.2	protein_coding
rs9260111	6:29909916-29909916	upstream_gene_variant	MODIFIER	HLA-A	ENSG00000206503	Transcript	ENST00000376802.2	protein_coding
rs9260111	6:29909916-29909916	upstream_gene_variant	MODIFIER	HLA-A	ENSG00000206503	Transcript	ENST00000376802.2	protein_coding
rs9260111	6:29909916-29909916	upstream_gene_variant	MODIFIER	HLA-A	ENSG00000206503	Transcript	ENST00000376806.5	protein_coding
rs9260111	6:29909916-29909916	upstream_gene_variant	MODIFIER	HLA-A	ENSG00000206503	Transcript	ENST00000376806.5	protein_coding
rs9260111	6:29909916-29909916	upstream_gene_variant	MODIFIER	HLA-A	ENSG00000206503	Transcript	ENST00000376806.5	protein_coding
rs9260111	6:29909916-29909916	upstream_gene_variant	MODIFIER	HLA-A	ENSG00000206503	Transcript	ENST00000376809.5	protein_coding
rs9260111	6:29909916-29909916	upstream_gene_variant	MODIFIER	HLA-A	ENSG00000206503	Transcript	ENST00000376809.5	protein_coding
rs9260111	6:29909916-29909916	upstream_gene_variant	MODIFIER	HLA-A	ENSG00000206503	Transcript	ENST00000376809.5	protein_coding
rs9260111	6:29909916-29909916	intron_variant	MODIFIER	HLA-A	ENSG00000206503	Transcript	ENST00000396634.1	protein_coding
rs9260111	6:29909916-29909916	intron_variant	MODIFIER	HLA-A	ENSG00000206503	Transcript	ENST00000396634.1	protein_coding
rs9260111	6:29909916-29909916	intron_variant	MODIFIER	HLA-A	ENSG00000206503	Transcript	ENST00000396634.1	protein_coding
rs9260111	6:29909916-29909916	non_coding_transcript_exon_variant	MODIFIER	HCG4P5	ENSG00000227766	Transcript	ENST00000429656.1	unprocessed_pseudogene
rs9260111	6:29909916-29909916	non_coding_transcript_exon_variant	MODIFIER	HCG4P5	ENSG00000227766	Transcript	ENST00000429656.1	unprocessed_pseudogene
rs9260111	6:29909916-29909916	non_coding_transcript_exon_variant	MODIFIER	HCG4P5	ENSG00000227766	Transcript	ENST00000429656.1	unprocessed_pseudogene
rs9260111	6:29909916-29909916	upstream_gene_variant	MODIFIER	HLA-A	ENSG00000206503	Transcript	ENST00000461903.1	retained_intron
rs9260111	6:29909916-29909916	upstream_gene_variant	MODIFIER	HLA-A	ENSG00000206503	Transcript	ENST00000461903.1	retained_intron
rs9260111	6:29909916-29909916	upstream_gene_variant	MODIFIER	HLA-A	ENSG00000206503	Transcript	ENST00000461903.1	retained_intron
rs9260111	6:29909916-29909916	upstream_gene_variant	MODIFIER	HLA-A	ENSG00000206503	Transcript	ENST00000479320.1	retained_intron
rs9260111	6:29909916-29909916	upstream_gene_variant	MODIFIER	HLA-A	ENSG00000206503	Transcript	ENST00000479320.1	retained_intron
rs9260111	6:29909916-29909916	upstream_gene_variant	MODIFIER	HLA-A	ENSG00000206503	Transcript	ENST00000479320.1	retained_intron
rs9260111	6:29909916-29909916	upstream_gene_variant	MODIFIER	HLA-A	ENSG00000206503	Transcript	ENST00000495183.1	retained_intron
rs9260111	6:29909916-29909916	upstream_gene_variant	MODIFIER	HLA-A	ENSG00000206503	Transcript	ENST00000495183.1	retained_intron
rs9260111	6:29909916-29909916	upstream_gene_variant	MODIFIER	HLA-A	ENSG00000206503	Transcript	ENST00000495183.1	retained_intron
rs9260111	6:29909916-29909916	upstream_gene_variant	MODIFIER	HLA-A	ENSG00000206503	Transcript	ENST00000496081.1	retained_intron
rs9260111	6:29909916-29909916	upstream_gene_variant	MODIFIER	HLA-A	ENSG00000206503	Transcript	ENST00000496081.1	retained_intron
rs9260111	6:29909916-29909916	upstream_gene_variant	MODIFIER	HLA-A	ENSG00000206503	Transcript	ENST00000496081.1	retained_intron
rs9260111	6:29909916-29909916	regulatory_region_variant	MODIFIER	-	-	RegulatoryFeature	ENSR00000195346	promoter
rs9260111	6:29909916-29909916	regulatory_region_variant	MODIFIER	-	-	RegulatoryFeature	ENSR00000195346	promoter
rs9260111	6:29909916-29909916	regulatory_region_variant	MODIFIER	-	-	RegulatoryFeature	ENSR00000195346	promoter
rs9260111	HG1322_PATCH:29901798-29901798	upstream_gene_variant	MODIFIER	HLA-ABC	ENSG00000265434	Transcript	ENST00000579721.1	protein_coding
rs9260111	HG1322_PATCH:29901798-29901798	upstream_gene_variant	MODIFIER	HLA-ABC	ENSG00000265434	Transcript	ENST00000579721.1	protein_coding
rs9260111	HG1322_PATCH:29901798-29901798	upstream_gene_variant	MODIFIER	HLA-ABC	ENSG00000265434	Transcript	ENST00000579721.1	protein_coding
rs9260111	HG1322_PATCH:29901798-29901798	non_coding_transcript_exon_variant	MODIFIER	HCG4P5	ENSG00000265088	Transcript	ENST00000580020.1	unprocessed_pseudogene
rs9260111	HG1322_PATCH:29901798-29901798	non_coding_transcript_exon_variant	MODIFIER	HCG4P5	ENSG00000265088	Transcript	ENST00000580020.1	unprocessed_pseudogene
rs9260111	HG1322_PATCH:29901798-29901798	non_coding_transcript_exon_variant	MODIFIER	HCG4P5	ENSG00000265088	Transcript	ENST00000580020.1	unprocessed_pseudogene
rs9260111	HG1322_PATCH:29901798-29901798	upstream_gene_variant	MODIFIER	HLA-ABC	ENSG00000265434	Transcript	ENST00000583265.2	protein_coding
rs9260111	HG1322_PATCH:29901798-29901798	upstream_gene_variant	MODIFIER	HLA-ABC	ENSG00000265434	Transcript	ENST00000583265.2	protein_coding
rs9260111	HG1322_PATCH:29901798-29901798	upstream_gene_variant	MODIFIER	HLA-ABC	ENSG00000265434	Transcript	ENST00000583265.2	protein_coding
rs9260111	HSCHR6_MHC_APD:29846405-29846405	upstream_gene_variant	MODIFIER	HLA-A	ENSG00000229215	Transcript	ENST00000416096.1	protein_coding
rs9260111	HSCHR6_MHC_APD:29846405-29846405	upstream_gene_variant	MODIFIER	HLA-A	ENSG00000229215	Transcript	ENST00000416096.1	protein_coding
rs9260111	HSCHR6_MHC_APD:29846405-29846405	upstream_gene_variant	MODIFIER	HLA-A	ENSG00000229215	Transcript	ENST00000416096.1	protein_coding
rs9260111	HSCHR6_MHC_APD:29846405-29846405	non_coding_transcript_exon_variant	MODIFIER	HCG4P5	ENSG00000234831	Transcript	ENST00000417944.1	unprocessed_pseudogene
rs9260111	HSCHR6_MHC_APD:29846405-29846405	non_coding_transcript_exon_variant	MODIFIER	HCG4P5	ENSG00000234831	Transcript	ENST00000417944.1	unprocessed_pseudogene
rs9260111	HSCHR6_MHC_APD:29846405-29846405	non_coding_transcript_exon_variant	MODIFIER	HCG4P5	ENSG00000234831	Transcript	ENST00000417944.1	unprocessed_pseudogene
rs9260111	HSCHR6_MHC_APD:29846405-29846405	intron_variant	MODIFIER	HLA-A	ENSG00000229215	Transcript	ENST00000431930.1	protein_coding
rs9260111	HSCHR6_MHC_APD:29846405-29846405	intron_variant	MODIFIER	HLA-A	ENSG00000229215	Transcript	ENST00000431930.1	protein_coding
rs9260111	HSCHR6_MHC_APD:29846405-29846405	intron_variant	MODIFIER	HLA-A	ENSG00000229215	Transcript	ENST00000431930.1	protein_coding
rs9260111	HSCHR6_MHC_APD:29846405-29846405	upstream_gene_variant	MODIFIER	HLA-A	ENSG00000229215	Transcript	ENST00000444289.2	protein_coding
rs9260111	HSCHR6_MHC_APD:29846405-29846405	upstream_gene_variant	MODIFIER	HLA-A	ENSG00000229215	Transcript	ENST00000444289.2	protein_coding
rs9260111	HSCHR6_MHC_APD:29846405-29846405	upstream_gene_variant	MODIFIER	HLA-A	ENSG00000229215	Transcript	ENST00000444289.2	protein_coding
rs9260111	HSCHR6_MHC_APD:29846405-29846405	upstream_gene_variant	MODIFIER	HLA-A	ENSG00000229215	Transcript	ENST00000464610.1	retained_intron
rs9260111	HSCHR6_MHC_APD:29846405-29846405	upstream_gene_variant	MODIFIER	HLA-A	ENSG00000229215	Transcript	ENST00000464610.1	retained_intron
rs9260111	HSCHR6_MHC_APD:29846405-29846405	upstream_gene_variant	MODIFIER	HLA-A	ENSG00000229215	Transcript	ENST00000464610.1	retained_intron
rs9260111	HSCHR6_MHC_APD:29846405-29846405	upstream_gene_variant	MODIFIER	HLA-A	ENSG00000229215	Transcript	ENST00000465498.1	retained_intron
rs9260111	HSCHR6_MHC_APD:29846405-29846405	upstream_gene_variant	MODIFIER	HLA-A	ENSG00000229215	Transcript	ENST00000465498.1	retained_intron
rs9260111	HSCHR6_MHC_APD:29846405-29846405	upstream_gene_variant	MODIFIER	HLA-A	ENSG00000229215	Transcript	ENST00000465498.1	retained_intron
rs9260111	HSCHR6_MHC_APD:29846405-29846405	upstream_gene_variant	MODIFIER	HLA-A	ENSG00000229215	Transcript	ENST00000468995.1	retained_intron
rs9260111	HSCHR6_MHC_APD:29846405-29846405	upstream_gene_variant	MODIFIER	HLA-A	ENSG00000229215	Transcript	ENST00000468995.1	retained_intron
rs9260111	HSCHR6_MHC_APD:29846405-29846405	upstream_gene_variant	MODIFIER	HLA-A	ENSG00000229215	Transcript	ENST00000468995.1	retained_intron
rs9260111	HSCHR6_MHC_APD:29846405-29846405	upstream_gene_variant	MODIFIER	HLA-A	ENSG00000229215	Transcript	ENST00000485166.1	retained_intron
rs9260111	HSCHR6_MHC_APD:29846405-29846405	upstream_gene_variant	MODIFIER	HLA-A	ENSG00000229215	Transcript	ENST00000485166.1	retained_intron
rs9260111	HSCHR6_MHC_APD:29846405-29846405	upstream_gene_variant	MODIFIER	HLA-A	ENSG00000229215	Transcript	ENST00000485166.1	retained_intron
rs9260111	HSCHR6_MHC_APD:29846405-29846405	upstream_gene_variant	MODIFIER	HLA-A	ENSG00000229215	Transcript	ENST00000551120.1	protein_coding
rs9260111	HSCHR6_MHC_APD:29846405-29846405	upstream_gene_variant	MODIFIER	HLA-A	ENSG00000229215	Transcript	ENST00000551120.1	protein_coding
rs9260111	HSCHR6_MHC_APD:29846405-29846405	upstream_gene_variant	MODIFIER	HLA-A	ENSG00000229215	Transcript	ENST00000551120.1	protein_coding
rs9260111	HSCHR6_MHC_APD:29846405-29846405	upstream_gene_variant	MODIFIER	HLA-A	ENSG00000229215	Transcript	ENST00000551578.1	protein_coding
rs9260111	HSCHR6_MHC_APD:29846405-29846405	upstream_gene_variant	MODIFIER	HLA-A	ENSG00000229215	Transcript	ENST00000551578.1	protein_coding
rs9260111	HSCHR6_MHC_APD:29846405-29846405	upstream_gene_variant	MODIFIER	HLA-A	ENSG00000229215	Transcript	ENST00000551578.1	protein_coding
rs9260111	HSCHR6_MHC_APD:29846405-29846405	upstream_gene_variant	MODIFIER	HLA-A	ENSG00000229215	Transcript	ENST00000552193.1	protein_coding
rs9260111	HSCHR6_MHC_APD:29846405-29846405	upstream_gene_variant	MODIFIER	HLA-A	ENSG00000229215	Transcript	ENST00000552193.1	protein_coding
rs9260111	HSCHR6_MHC_APD:29846405-29846405	upstream_gene_variant	MODIFIER	HLA-A	ENSG00000229215	Transcript	ENST00000552193.1	protein_coding
rs9260111	HSCHR6_MHC_COX:29899463-29899463	upstream_gene_variant	MODIFIER	HLA-A	ENSG00000224320	Transcript	ENST00000417978.2	protein_coding
rs9260111	HSCHR6_MHC_COX:29899463-29899463	upstream_gene_variant	MODIFIER	HLA-A	ENSG00000224320	Transcript	ENST00000417978.2	protein_coding
rs9260111	HSCHR6_MHC_COX:29899463-29899463	upstream_gene_variant	MODIFIER	HLA-A	ENSG00000224320	Transcript	ENST00000417978.2	protein_coding
rs9260111	HSCHR6_MHC_COX:29899463-29899463	upstream_gene_variant	MODIFIER	HLA-A	ENSG00000224320	Transcript	ENST00000442939.1	protein_coding
rs9260111	HSCHR6_MHC_COX:29899463-29899463	upstream_gene_variant	MODIFIER	HLA-A	ENSG00000224320	Transcript	ENST00000442939.1	protein_coding
rs9260111	HSCHR6_MHC_COX:29899463-29899463	upstream_gene_variant	MODIFIER	HLA-A	ENSG00000224320	Transcript	ENST00000442939.1	protein_coding
rs9260111	HSCHR6_MHC_COX:29899463-29899463	intron_variant	MODIFIER	HLA-A	ENSG00000224320	Transcript	ENST00000443552.1	protein_coding
rs9260111	HSCHR6_MHC_COX:29899463-29899463	intron_variant	MODIFIER	HLA-A	ENSG00000224320	Transcript	ENST00000443552.1	protein_coding
rs9260111	HSCHR6_MHC_COX:29899463-29899463	intron_variant	MODIFIER	HLA-A	ENSG00000224320	Transcript	ENST00000443552.1	protein_coding
rs9260111	HSCHR6_MHC_COX:29899463-29899463	non_coding_transcript_exon_variant	MODIFIER	HCG4P5	ENSG00000223708	Transcript	ENST00000451967.1	unprocessed_pseudogene
rs9260111	HSCHR6_MHC_COX:29899463-29899463	non_coding_transcript_exon_variant	MODIFIER	HCG4P5	ENSG00000223708	Transcript	ENST00000451967.1	unprocessed_pseudogene
rs9260111	HSCHR6_MHC_COX:29899463-29899463	non_coding_transcript_exon_variant	MODIFIER	HCG4P5	ENSG00000223708	Transcript	ENST00000451967.1	unprocessed_pseudogene
rs9260111	HSCHR6_MHC_COX:29899463-29899463	upstream_gene_variant	MODIFIER	HLA-A	ENSG00000224320	Transcript	ENST00000479675.1	retained_intron
rs9260111	HSCHR6_MHC_COX:29899463-29899463	upstream_gene_variant	MODIFIER	HLA-A	ENSG00000224320	Transcript	ENST00000479675.1	retained_intron
rs9260111	HSCHR6_MHC_COX:29899463-29899463	upstream_gene_variant	MODIFIER	HLA-A	ENSG00000224320	Transcript	ENST00000479675.1	retained_intron
rs9260111	HSCHR6_MHC_COX:29899463-29899463	upstream_gene_variant	MODIFIER	HLA-A	ENSG00000224320	Transcript	ENST00000479969.1	retained_intron
rs9260111	HSCHR6_MHC_COX:29899463-29899463	upstream_gene_variant	MODIFIER	HLA-A	ENSG00000224320	Transcript	ENST00000479969.1	retained_intron
rs9260111	HSCHR6_MHC_COX:29899463-29899463	upstream_gene_variant	MODIFIER	HLA-A	ENSG00000224320	Transcript	ENST00000479969.1	retained_intron
rs9260111	HSCHR6_MHC_COX:29899463-29899463	upstream_gene_variant	MODIFIER	HLA-A	ENSG00000224320	Transcript	ENST00000484494.1	retained_intron
rs9260111	HSCHR6_MHC_COX:29899463-29899463	upstream_gene_variant	MODIFIER	HLA-A	ENSG00000224320	Transcript	ENST00000484494.1	retained_intron
rs9260111	HSCHR6_MHC_COX:29899463-29899463	upstream_gene_variant	MODIFIER	HLA-A	ENSG00000224320	Transcript	ENST00000484494.1	retained_intron
rs9260111	HSCHR6_MHC_COX:29899463-29899463	upstream_gene_variant	MODIFIER	HLA-A	ENSG00000224320	Transcript	ENST00000490454.1	retained_intron
rs9260111	HSCHR6_MHC_COX:29899463-29899463	upstream_gene_variant	MODIFIER	HLA-A	ENSG00000224320	Transcript	ENST00000490454.1	retained_intron
rs9260111	HSCHR6_MHC_COX:29899463-29899463	upstream_gene_variant	MODIFIER	HLA-A	ENSG00000224320	Transcript	ENST00000490454.1	retained_intron
rs9260111	HSCHR6_MHC_COX:29899463-29899463	upstream_gene_variant	MODIFIER	HLA-A	ENSG00000224320	Transcript	ENST00000547112.1	protein_coding
rs9260111	HSCHR6_MHC_COX:29899463-29899463	upstream_gene_variant	MODIFIER	HLA-A	ENSG00000224320	Transcript	ENST00000547112.1	protein_coding
rs9260111	HSCHR6_MHC_COX:29899463-29899463	upstream_gene_variant	MODIFIER	HLA-A	ENSG00000224320	Transcript	ENST00000547112.1	protein_coding
rs9260111	HSCHR6_MHC_COX:29899463-29899463	upstream_gene_variant	MODIFIER	HLA-A	ENSG00000224320	Transcript	ENST00000549869.1	protein_coding
rs9260111	HSCHR6_MHC_COX:29899463-29899463	upstream_gene_variant	MODIFIER	HLA-A	ENSG00000224320	Transcript	ENST00000549869.1	protein_coding
rs9260111	HSCHR6_MHC_COX:29899463-29899463	upstream_gene_variant	MODIFIER	HLA-A	ENSG00000224320	Transcript	ENST00000549869.1	protein_coding
rs9260111	HSCHR6_MHC_COX:29899463-29899463	upstream_gene_variant	MODIFIER	HLA-A	ENSG00000224320	Transcript	ENST00000552498.1	protein_coding
rs9260111	HSCHR6_MHC_COX:29899463-29899463	upstream_gene_variant	MODIFIER	HLA-A	ENSG00000224320	Transcript	ENST00000552498.1	protein_coding
rs9260111	HSCHR6_MHC_COX:29899463-29899463	upstream_gene_variant	MODIFIER	HLA-A	ENSG00000224320	Transcript	ENST00000552498.1	protein_coding
rs9260111	HSCHR6_MHC_DBB:29899880-29899880	non_coding_transcript_exon_variant	MODIFIER	HCG4P5	ENSG00000225114	Transcript	ENST00000428199.1	unprocessed_pseudogene
rs9260111	HSCHR6_MHC_DBB:29899880-29899880	non_coding_transcript_exon_variant	MODIFIER	HCG4P5	ENSG00000225114	Transcript	ENST00000428199.1	unprocessed_pseudogene
rs9260111	HSCHR6_MHC_DBB:29899880-29899880	non_coding_transcript_exon_variant	MODIFIER	HCG4P5	ENSG00000225114	Transcript	ENST00000428199.1	unprocessed_pseudogene
rs9260111	HSCHR6_MHC_DBB:29899880-29899880	upstream_gene_variant	MODIFIER	HLA-A	ENSG00000235657	Transcript	ENST00000438861.2	protein_coding
rs9260111	HSCHR6_MHC_DBB:29899880-29899880	upstream_gene_variant	MODIFIER	HLA-A	ENSG00000235657	Transcript	ENST00000438861.2	protein_coding
rs9260111	HSCHR6_MHC_DBB:29899880-29899880	upstream_gene_variant	MODIFIER	HLA-A	ENSG00000235657	Transcript	ENST00000438861.2	protein_coding
rs9260111	HSCHR6_MHC_DBB:29899880-29899880	upstream_gene_variant	MODIFIER	HLA-A	ENSG00000235657	Transcript	ENST00000453975.1	protein_coding
rs9260111	HSCHR6_MHC_DBB:29899880-29899880	upstream_gene_variant	MODIFIER	HLA-A	ENSG00000235657	Transcript	ENST00000453975.1	protein_coding
rs9260111	HSCHR6_MHC_DBB:29899880-29899880	upstream_gene_variant	MODIFIER	HLA-A	ENSG00000235657	Transcript	ENST00000453975.1	protein_coding
rs9260111	HSCHR6_MHC_DBB:29899880-29899880	intron_variant	MODIFIER	HLA-A	ENSG00000235657	Transcript	ENST00000457879.1	protein_coding
rs9260111	HSCHR6_MHC_DBB:29899880-29899880	intron_variant	MODIFIER	HLA-A	ENSG00000235657	Transcript	ENST00000457879.1	protein_coding
rs9260111	HSCHR6_MHC_DBB:29899880-29899880	intron_variant	MODIFIER	HLA-A	ENSG00000235657	Transcript	ENST00000457879.1	protein_coding
rs9260111	HSCHR6_MHC_DBB:29899880-29899880	upstream_gene_variant	MODIFIER	HLA-A	ENSG00000235657	Transcript	ENST00000460542.1	retained_intron
rs9260111	HSCHR6_MHC_DBB:29899880-29899880	upstream_gene_variant	MODIFIER	HLA-A	ENSG00000235657	Transcript	ENST00000460542.1	retained_intron
rs9260111	HSCHR6_MHC_DBB:29899880-29899880	upstream_gene_variant	MODIFIER	HLA-A	ENSG00000235657	Transcript	ENST00000460542.1	retained_intron
rs9260111	HSCHR6_MHC_DBB:29899880-29899880	upstream_gene_variant	MODIFIER	HLA-A	ENSG00000235657	Transcript	ENST00000468666.1	retained_intron
rs9260111	HSCHR6_MHC_DBB:29899880-29899880	upstream_gene_variant	MODIFIER	HLA-A	ENSG00000235657	Transcript	ENST00000468666.1	retained_intron
rs9260111	HSCHR6_MHC_DBB:29899880-29899880	upstream_gene_variant	MODIFIER	HLA-A	ENSG00000235657	Transcript	ENST00000468666.1	retained_intron
rs9260111	HSCHR6_MHC_DBB:29899880-29899880	upstream_gene_variant	MODIFIER	HLA-A	ENSG00000235657	Transcript	ENST00000470534.1	retained_intron
rs9260111	HSCHR6_MHC_DBB:29899880-29899880	upstream_gene_variant	MODIFIER	HLA-A	ENSG00000235657	Transcript	ENST00000470534.1	retained_intron
rs9260111	HSCHR6_MHC_DBB:29899880-29899880	upstream_gene_variant	MODIFIER	HLA-A	ENSG00000235657	Transcript	ENST00000470534.1	retained_intron
rs9260111	HSCHR6_MHC_DBB:29899880-29899880	upstream_gene_variant	MODIFIER	HLA-A	ENSG00000235657	Transcript	ENST00000487534.1	retained_intron
rs9260111	HSCHR6_MHC_DBB:29899880-29899880	upstream_gene_variant	MODIFIER	HLA-A	ENSG00000235657	Transcript	ENST00000487534.1	retained_intron
rs9260111	HSCHR6_MHC_DBB:29899880-29899880	upstream_gene_variant	MODIFIER	HLA-A	ENSG00000235657	Transcript	ENST00000487534.1	retained_intron
rs9260111	HSCHR6_MHC_DBB:29899880-29899880	upstream_gene_variant	MODIFIER	HLA-A	ENSG00000235657	Transcript	ENST00000547271.1	protein_coding
rs9260111	HSCHR6_MHC_DBB:29899880-29899880	upstream_gene_variant	MODIFIER	HLA-A	ENSG00000235657	Transcript	ENST00000547271.1	protein_coding
rs9260111	HSCHR6_MHC_DBB:29899880-29899880	upstream_gene_variant	MODIFIER	HLA-A	ENSG00000235657	Transcript	ENST00000547271.1	protein_coding
rs9260111	HSCHR6_MHC_MANN:29898904-29898904	non_coding_transcript_exon_variant	MODIFIER	HCG4P5	ENSG00000226109	Transcript	ENST00000442281.1	unprocessed_pseudogene
rs9260111	HSCHR6_MHC_MANN:29898904-29898904	non_coding_transcript_exon_variant	MODIFIER	HCG4P5	ENSG00000226109	Transcript	ENST00000442281.1	unprocessed_pseudogene
rs9260111	HSCHR6_MHC_MANN:29898904-29898904	non_coding_transcript_exon_variant	MODIFIER	HCG4P5	ENSG00000226109	Transcript	ENST00000442281.1	unprocessed_pseudogene
rs9260111	HSCHR6_MHC_MANN:29898904-29898904	upstream_gene_variant	MODIFIER	HLA-A	ENSG00000231834	Transcript	ENST00000450342.1	protein_coding
rs9260111	HSCHR6_MHC_MANN:29898904-29898904	upstream_gene_variant	MODIFIER	HLA-A	ENSG00000231834	Transcript	ENST00000450342.1	protein_coding
rs9260111	HSCHR6_MHC_MANN:29898904-29898904	upstream_gene_variant	MODIFIER	HLA-A	ENSG00000231834	Transcript	ENST00000450342.1	protein_coding
rs9260111	HSCHR6_MHC_MANN:29898904-29898904	intron_variant	MODIFIER	HLA-A	ENSG00000231834	Transcript	ENST00000456012.1	protein_coding
rs9260111	HSCHR6_MHC_MANN:29898904-29898904	intron_variant	MODIFIER	HLA-A	ENSG00000231834	Transcript	ENST00000456012.1	protein_coding
rs9260111	HSCHR6_MHC_MANN:29898904-29898904	intron_variant	MODIFIER	HLA-A	ENSG00000231834	Transcript	ENST00000456012.1	protein_coding
rs9260111	HSCHR6_MHC_MANN:29898904-29898904	upstream_gene_variant	MODIFIER	HLA-A	ENSG00000231834	Transcript	ENST00000462184.1	retained_intron
rs9260111	HSCHR6_MHC_MANN:29898904-29898904	upstream_gene_variant	MODIFIER	HLA-A	ENSG00000231834	Transcript	ENST00000462184.1	retained_intron
rs9260111	HSCHR6_MHC_MANN:29898904-29898904	upstream_gene_variant	MODIFIER	HLA-A	ENSG00000231834	Transcript	ENST00000462184.1	retained_intron
rs9260111	HSCHR6_MHC_MANN:29898904-29898904	upstream_gene_variant	MODIFIER	HLA-A	ENSG00000231834	Transcript	ENST00000470780.1	nonsense_mediated_decay
rs9260111	HSCHR6_MHC_MANN:29898904-29898904	upstream_gene_variant	MODIFIER	HLA-A	ENSG00000231834	Transcript	ENST00000470780.1	nonsense_mediated_decay
rs9260111	HSCHR6_MHC_MANN:29898904-29898904	upstream_gene_variant	MODIFIER	HLA-A	ENSG00000231834	Transcript	ENST00000470780.1	nonsense_mediated_decay
rs9260111	HSCHR6_MHC_MANN:29898904-29898904	upstream_gene_variant	MODIFIER	HLA-A	ENSG00000231834	Transcript	ENST00000473059.1	retained_intron
rs9260111	HSCHR6_MHC_MANN:29898904-29898904	upstream_gene_variant	MODIFIER	HLA-A	ENSG00000231834	Transcript	ENST00000473059.1	retained_intron
rs9260111	HSCHR6_MHC_MANN:29898904-29898904	upstream_gene_variant	MODIFIER	HLA-A	ENSG00000231834	Transcript	ENST00000473059.1	retained_intron
rs9260111	HSCHR6_MHC_MANN:29898904-29898904	upstream_gene_variant	MODIFIER	HLA-A	ENSG00000231834	Transcript	ENST00000481018.1	retained_intron
rs9260111	HSCHR6_MHC_MANN:29898904-29898904	upstream_gene_variant	MODIFIER	HLA-A	ENSG00000231834	Transcript	ENST00000481018.1	retained_intron
rs9260111	HSCHR6_MHC_MANN:29898904-29898904	upstream_gene_variant	MODIFIER	HLA-A	ENSG00000231834	Transcript	ENST00000481018.1	retained_intron
rs9260111	HSCHR6_MHC_MANN:29898904-29898904	upstream_gene_variant	MODIFIER	HLA-A	ENSG00000231834	Transcript	ENST00000492759.1	retained_intron
rs9260111	HSCHR6_MHC_MANN:29898904-29898904	upstream_gene_variant	MODIFIER	HLA-A	ENSG00000231834	Transcript	ENST00000492759.1	retained_intron
rs9260111	HSCHR6_MHC_MANN:29898904-29898904	upstream_gene_variant	MODIFIER	HLA-A	ENSG00000231834	Transcript	ENST00000492759.1	retained_intron
rs9260111	HSCHR6_MHC_MANN:29898904-29898904	upstream_gene_variant	MODIFIER	HLA-A	ENSG00000231834	Transcript	ENST00000550728.1	protein_coding
rs9260111	HSCHR6_MHC_MANN:29898904-29898904	upstream_gene_variant	MODIFIER	HLA-A	ENSG00000231834	Transcript	ENST00000550728.1	protein_coding
rs9260111	HSCHR6_MHC_MANN:29898904-29898904	upstream_gene_variant	MODIFIER	HLA-A	ENSG00000231834	Transcript	ENST00000550728.1	protein_coding
rs9260111	HSCHR6_MHC_QBL:29899297-29899297	upstream_gene_variant	MODIFIER	HLA-A	ENSG00000206505	Transcript	ENST00000376822.2	protein_coding
rs9260111	HSCHR6_MHC_QBL:29899297-29899297	upstream_gene_variant	MODIFIER	HLA-A	ENSG00000206505	Transcript	ENST00000376822.2	protein_coding
rs9260111	HSCHR6_MHC_QBL:29899297-29899297	upstream_gene_variant	MODIFIER	HLA-A	ENSG00000206505	Transcript	ENST00000376822.2	protein_coding
rs9260111	HSCHR6_MHC_QBL:29899297-29899297	intron_variant	MODIFIER	HLA-A	ENSG00000206505	Transcript	ENST00000383605.2	protein_coding
rs9260111	HSCHR6_MHC_QBL:29899297-29899297	intron_variant	MODIFIER	HLA-A	ENSG00000206505	Transcript	ENST00000383605.2	protein_coding
rs9260111	HSCHR6_MHC_QBL:29899297-29899297	intron_variant	MODIFIER	HLA-A	ENSG00000206505	Transcript	ENST00000383605.2	protein_coding
rs9260111	HSCHR6_MHC_QBL:29899297-29899297	upstream_gene_variant	MODIFIER	HLA-A	ENSG00000206505	Transcript	ENST00000383619.3	protein_coding
rs9260111	HSCHR6_MHC_QBL:29899297-29899297	upstream_gene_variant	MODIFIER	HLA-A	ENSG00000206505	Transcript	ENST00000383619.3	protein_coding
rs9260111	HSCHR6_MHC_QBL:29899297-29899297	upstream_gene_variant	MODIFIER	HLA-A	ENSG00000206505	Transcript	ENST00000383619.3	protein_coding
rs9260111	HSCHR6_MHC_QBL:29899297-29899297	non_coding_transcript_exon_variant	MODIFIER	HCG4P5	ENSG00000235952	Transcript	ENST00000453518.1	unprocessed_pseudogene
rs9260111	HSCHR6_MHC_QBL:29899297-29899297	non_coding_transcript_exon_variant	MODIFIER	HCG4P5	ENSG00000235952	Transcript	ENST00000453518.1	unprocessed_pseudogene
rs9260111	HSCHR6_MHC_QBL:29899297-29899297	non_coding_transcript_exon_variant	MODIFIER	HCG4P5	ENSG00000235952	Transcript	ENST00000453518.1	unprocessed_pseudogene
rs9260111	HSCHR6_MHC_QBL:29899297-29899297	upstream_gene_variant	MODIFIER	HLA-A	ENSG00000206505	Transcript	ENST00000461996.1	retained_intron
rs9260111	HSCHR6_MHC_QBL:29899297-29899297	upstream_gene_variant	MODIFIER	HLA-A	ENSG00000206505	Transcript	ENST00000461996.1	retained_intron
rs9260111	HSCHR6_MHC_QBL:29899297-29899297	upstream_gene_variant	MODIFIER	HLA-A	ENSG00000206505	Transcript	ENST00000461996.1	retained_intron
rs9260111	HSCHR6_MHC_QBL:29899297-29899297	upstream_gene_variant	MODIFIER	HLA-A	ENSG00000206505	Transcript	ENST00000462536.1	retained_intron
rs9260111	HSCHR6_MHC_QBL:29899297-29899297	upstream_gene_variant	MODIFIER	HLA-A	ENSG00000206505	Transcript	ENST00000462536.1	retained_intron
rs9260111	HSCHR6_MHC_QBL:29899297-29899297	upstream_gene_variant	MODIFIER	HLA-A	ENSG00000206505	Transcript	ENST00000462536.1	retained_intron
rs9260111	HSCHR6_MHC_QBL:29899297-29899297	upstream_gene_variant	MODIFIER	HLA-A	ENSG00000206505	Transcript	ENST00000478740.1	retained_intron
rs9260111	HSCHR6_MHC_QBL:29899297-29899297	upstream_gene_variant	MODIFIER	HLA-A	ENSG00000206505	Transcript	ENST00000478740.1	retained_intron
rs9260111	HSCHR6_MHC_QBL:29899297-29899297	upstream_gene_variant	MODIFIER	HLA-A	ENSG00000206505	Transcript	ENST00000478740.1	retained_intron
rs9260111	HSCHR6_MHC_QBL:29899297-29899297	upstream_gene_variant	MODIFIER	HLA-A	ENSG00000206505	Transcript	ENST00000492107.1	retained_intron
rs9260111	HSCHR6_MHC_QBL:29899297-29899297	upstream_gene_variant	MODIFIER	HLA-A	ENSG00000206505	Transcript	ENST00000492107.1	retained_intron
rs9260111	HSCHR6_MHC_QBL:29899297-29899297	upstream_gene_variant	MODIFIER	HLA-A	ENSG00000206505	Transcript	ENST00000492107.1	retained_intron
rs9260111	HSCHR6_MHC_QBL:29899297-29899297	upstream_gene_variant	MODIFIER	HLA-A	ENSG00000206505	Transcript	ENST00000549224.1	protein_coding
rs9260111	HSCHR6_MHC_QBL:29899297-29899297	upstream_gene_variant	MODIFIER	HLA-A	ENSG00000206505	Transcript	ENST00000549224.1	protein_coding
rs9260111	HSCHR6_MHC_QBL:29899297-29899297	upstream_gene_variant	MODIFIER	HLA-A	ENSG00000206505	Transcript	ENST00000549224.1	protein_coding
rs9260111	HSCHR6_MHC_SSTO:29898393-29898393	upstream_gene_variant	MODIFIER	HLA-A	ENSG00000223980	Transcript	ENST00000414592.1	protein_coding
rs9260111	HSCHR6_MHC_SSTO:29898393-29898393	upstream_gene_variant	MODIFIER	HLA-A	ENSG00000223980	Transcript	ENST00000414592.1	protein_coding
rs9260111	HSCHR6_MHC_SSTO:29898393-29898393	upstream_gene_variant	MODIFIER	HLA-A	ENSG00000223980	Transcript	ENST00000414592.1	protein_coding
rs9260111	HSCHR6_MHC_SSTO:29898393-29898393	non_coding_transcript_exon_variant	MODIFIER	HCG4P5	ENSG00000231067	Transcript	ENST00000450479.1	unprocessed_pseudogene
rs9260111	HSCHR6_MHC_SSTO:29898393-29898393	non_coding_transcript_exon_variant	MODIFIER	HCG4P5	ENSG00000231067	Transcript	ENST00000450479.1	unprocessed_pseudogene
rs9260111	HSCHR6_MHC_SSTO:29898393-29898393	non_coding_transcript_exon_variant	MODIFIER	HCG4P5	ENSG00000231067	Transcript	ENST00000450479.1	unprocessed_pseudogene
rs9260111	HSCHR6_MHC_SSTO:29898393-29898393	intron_variant	MODIFIER	HLA-A	ENSG00000223980	Transcript	ENST00000454091.1	protein_coding
rs9260111	HSCHR6_MHC_SSTO:29898393-29898393	intron_variant	MODIFIER	HLA-A	ENSG00000223980	Transcript	ENST00000454091.1	protein_coding
rs9260111	HSCHR6_MHC_SSTO:29898393-29898393	intron_variant	MODIFIER	HLA-A	ENSG00000223980	Transcript	ENST00000454091.1	protein_coding
rs9260111	HSCHR6_MHC_SSTO:29898393-29898393	upstream_gene_variant	MODIFIER	HLA-A	ENSG00000223980	Transcript	ENST00000462986.1	retained_intron
rs9260111	HSCHR6_MHC_SSTO:29898393-29898393	upstream_gene_variant	MODIFIER	HLA-A	ENSG00000223980	Transcript	ENST00000462986.1	retained_intron
rs9260111	HSCHR6_MHC_SSTO:29898393-29898393	upstream_gene_variant	MODIFIER	HLA-A	ENSG00000223980	Transcript	ENST00000462986.1	retained_intron
rs9260111	HSCHR6_MHC_SSTO:29898393-29898393	upstream_gene_variant	MODIFIER	HLA-A	ENSG00000223980	Transcript	ENST00000463148.1	retained_intron
rs9260111	HSCHR6_MHC_SSTO:29898393-29898393	upstream_gene_variant	MODIFIER	HLA-A	ENSG00000223980	Transcript	ENST00000463148.1	retained_intron
rs9260111	HSCHR6_MHC_SSTO:29898393-29898393	upstream_gene_variant	MODIFIER	HLA-A	ENSG00000223980	Transcript	ENST00000463148.1	retained_intron
rs9260111	HSCHR6_MHC_SSTO:29898393-29898393	upstream_gene_variant	MODIFIER	HLA-A	ENSG00000223980	Transcript	ENST00000464713.1	retained_intron
rs9260111	HSCHR6_MHC_SSTO:29898393-29898393	upstream_gene_variant	MODIFIER	HLA-A	ENSG00000223980	Transcript	ENST00000464713.1	retained_intron
rs9260111	HSCHR6_MHC_SSTO:29898393-29898393	upstream_gene_variant	MODIFIER	HLA-A	ENSG00000223980	Transcript	ENST00000464713.1	retained_intron
rs9260111	HSCHR6_MHC_SSTO:29898393-29898393	upstream_gene_variant	MODIFIER	HLA-A	ENSG00000223980	Transcript	ENST00000478258.1	retained_intron
rs9260111	HSCHR6_MHC_SSTO:29898393-29898393	upstream_gene_variant	MODIFIER	HLA-A	ENSG00000223980	Transcript	ENST00000478258.1	retained_intron
rs9260111	HSCHR6_MHC_SSTO:29898393-29898393	upstream_gene_variant	MODIFIER	HLA-A	ENSG00000223980	Transcript	ENST00000478258.1	retained_intron
rs9260111	HSCHR6_MHC_SSTO:29898393-29898393	upstream_gene_variant	MODIFIER	HLA-A	ENSG00000223980	Transcript	ENST00000488889.1	processed_transcript
rs9260111	HSCHR6_MHC_SSTO:29898393-29898393	upstream_gene_variant	MODIFIER	HLA-A	ENSG00000223980	Transcript	ENST00000488889.1	processed_transcript
rs9260111	HSCHR6_MHC_SSTO:29898393-29898393	upstream_gene_variant	MODIFIER	HLA-A	ENSG00000223980	Transcript	ENST00000488889.1	processed_transcript
rs9260111	HSCHR6_MHC_SSTO:29898393-29898393	upstream_gene_variant	MODIFIER	HLA-A	ENSG00000223980	Transcript	ENST00000552493.1	protein_coding
rs9260111	HSCHR6_MHC_SSTO:29898393-29898393	upstream_gene_variant	MODIFIER	HLA-A	ENSG00000223980	Transcript	ENST00000552493.1	protein_coding
rs9260111	HSCHR6_MHC_SSTO:29898393-29898393	upstream_gene_variant	MODIFIER	HLA-A	ENSG00000223980	Transcript	ENST00000552493.1	protein_coding
rs9369407	6:43327375-43327375	upstream_gene_variant	MODIFIER	RPS2P28	ENSG00000179157	Transcript	ENST00000314255.4	processed_pseudogene
rs9369407	6:43327375-43327375	upstream_gene_variant	MODIFIER	RPS2P28	ENSG00000179157	Transcript	ENST00000314255.4	processed_pseudogene
rs9369407	6:43327375-43327375	upstream_gene_variant	MODIFIER	RPS2P28	ENSG00000179157	Transcript	ENST00000314255.4	processed_pseudogene
rs9369407	6:43327375-43327375	intron_variant	MODIFIER	ZNF318	ENSG00000171467	Transcript	ENST00000318149.3	protein_coding
rs9369407	6:43327375-43327375	intron_variant	MODIFIER	ZNF318	ENSG00000171467	Transcript	ENST00000318149.3	protein_coding
rs9369407	6:43327375-43327375	intron_variant	MODIFIER	ZNF318	ENSG00000171467	Transcript	ENST00000318149.3	protein_coding
rs9369407	6:43327375-43327375	intron_variant	MODIFIER	ZNF318	ENSG00000171467	Transcript	ENST00000361428.2	protein_coding
rs9369407	6:43327375-43327375	intron_variant	MODIFIER	ZNF318	ENSG00000171467	Transcript	ENST00000361428.2	protein_coding
rs9369407	6:43327375-43327375	intron_variant	MODIFIER	ZNF318	ENSG00000171467	Transcript	ENST00000361428.2	protein_coding
rs9369407	6:43327375-43327375	upstream_gene_variant	MODIFIER	RP11-213N20.1	ENSG00000226558	Transcript	ENST00000428602.1	processed_pseudogene
rs9369407	6:43327375-43327375	upstream_gene_variant	MODIFIER	RP11-213N20.1	ENSG00000226558	Transcript	ENST00000428602.1	processed_pseudogene
rs9369407	6:43327375-43327375	upstream_gene_variant	MODIFIER	RP11-213N20.1	ENSG00000226558	Transcript	ENST00000428602.1	processed_pseudogene
rs9369407	6:43327375-43327375	intron_variant,NMD_transcript_variant	MODIFIER	ZNF318	ENSG00000171467	Transcript	ENST00000605935.1	nonsense_mediated_decay
rs9369407	6:43327375-43327375	intron_variant,NMD_transcript_variant	MODIFIER	ZNF318	ENSG00000171467	Transcript	ENST00000605935.1	nonsense_mediated_decay
rs9369407	6:43327375-43327375	intron_variant,NMD_transcript_variant	MODIFIER	ZNF318	ENSG00000171467	Transcript	ENST00000605935.1	nonsense_mediated_decay
rs9932220	16:51758116-51758116	intergenic_variant	MODIFIER	-	-	-	-	-
Single-trait driven shared SNPs (PCPASSOC < 5×10-8; Purate < 5×10-9 or PeBMD < 6.6×10-9)
rs10412219	19:33413246-33413246	intron_variant	MODIFIER	CEP89	ENSG00000121289	Transcript	ENST00000305768.5	protein_coding
rs10412219	19:33413246-33413246	intron_variant	MODIFIER	CEP89	ENSG00000121289	Transcript	ENST00000305768.5	protein_coding
rs10412219	19:33413246-33413246	intron_variant,NMD_transcript_variant	MODIFIER	CEP89	ENSG00000121289	Transcript	ENST00000586984.2	nonsense_mediated_decay
rs10412219	19:33413246-33413246	intron_variant,NMD_transcript_variant	MODIFIER	CEP89	ENSG00000121289	Transcript	ENST00000586984.2	nonsense_mediated_decay
rs10412219	19:33413246-33413246	intron_variant,NMD_transcript_variant	MODIFIER	CEP89	ENSG00000121289	Transcript	ENST00000591698.1	nonsense_mediated_decay
rs10412219	19:33413246-33413246	intron_variant,NMD_transcript_variant	MODIFIER	CEP89	ENSG00000121289	Transcript	ENST00000591698.1	nonsense_mediated_decay
rs10782229	6:126228498-126228498	intron_variant	MODIFIER	NCOA7	ENSG00000111912	Transcript	ENST00000229634.9	protein_coding
rs10782229	6:126228498-126228498	intron_variant	MODIFIER	NCOA7	ENSG00000111912	Transcript	ENST00000229634.9	protein_coding
rs10782229	6:126228498-126228498	intron_variant	MODIFIER	NCOA7	ENSG00000111912	Transcript	ENST00000229634.9	protein_coding
rs10782229	6:126228498-126228498	intron_variant	MODIFIER	NCOA7	ENSG00000111912	Transcript	ENST00000368357.3	protein_coding
rs10782229	6:126228498-126228498	intron_variant	MODIFIER	NCOA7	ENSG00000111912	Transcript	ENST00000368357.3	protein_coding
rs10782229	6:126228498-126228498	intron_variant	MODIFIER	NCOA7	ENSG00000111912	Transcript	ENST00000368357.3	protein_coding
rs10782229	6:126228498-126228498	intron_variant	MODIFIER	NCOA7	ENSG00000111912	Transcript	ENST00000392477.2	protein_coding
rs10782229	6:126228498-126228498	intron_variant	MODIFIER	NCOA7	ENSG00000111912	Transcript	ENST00000392477.2	protein_coding
rs10782229	6:126228498-126228498	intron_variant	MODIFIER	NCOA7	ENSG00000111912	Transcript	ENST00000392477.2	protein_coding
rs10782229	6:126228498-126228498	intron_variant	MODIFIER	NCOA7	ENSG00000111912	Transcript	ENST00000433571.1	protein_coding
rs10782229	6:126228498-126228498	intron_variant	MODIFIER	NCOA7	ENSG00000111912	Transcript	ENST00000433571.1	protein_coding
rs10782229	6:126228498-126228498	intron_variant	MODIFIER	NCOA7	ENSG00000111912	Transcript	ENST00000433571.1	protein_coding
rs10946859	6:26851785-26851785	intron_variant,non_coding_transcript_variant	MODIFIER	GUSBP2	ENSG00000241549	Transcript	ENST00000383335.5	transcribed_unprocessed_pseudogene
rs10946859	6:26851785-26851785	intron_variant,non_coding_transcript_variant	MODIFIER	GUSBP2	ENSG00000241549	Transcript	ENST00000463434.1	processed_transcript
rs10946859	6:26851785-26851785	intron_variant,non_coding_transcript_variant	MODIFIER	GUSBP2	ENSG00000241549	Transcript	ENST00000479900.1	processed_transcript
rs10946859	6:26851785-26851785	intron_variant,non_coding_transcript_variant	MODIFIER	GUSBP2	ENSG00000241549	Transcript	ENST00000492832.2	transcribed_unprocessed_pseudogene
rs11029956	11:27355804-27355804	downstream_gene_variant	MODIFIER	CCDC34	ENSG00000109881	Transcript	ENST00000328697.6	protein_coding
rs11029956	11:27355804-27355804	downstream_gene_variant	MODIFIER	CCDC34	ENSG00000109881	Transcript	ENST00000328697.6	protein_coding
rs11029956	11:27355804-27355804	intron_variant,non_coding_transcript_variant	MODIFIER	CCDC34	ENSG00000109881	Transcript	ENST00000529615.1	processed_transcript
rs11029956	11:27355804-27355804	intron_variant,non_coding_transcript_variant	MODIFIER	CCDC34	ENSG00000109881	Transcript	ENST00000529615.1	processed_transcript
rs11097076	4:86750313-86750313	intron_variant	MODIFIER	ARHGAP24	ENSG00000138639	Transcript	ENST00000395183.2	protein_coding
rs11097076	4:86750313-86750313	intron_variant	MODIFIER	ARHGAP24	ENSG00000138639	Transcript	ENST00000395184.1	protein_coding
rs11097076	4:86750313-86750313	intron_variant	MODIFIER	ARHGAP24	ENSG00000138639	Transcript	ENST00000503995.1	protein_coding
rs11097076	4:86750313-86750313	intron_variant	MODIFIER	ARHGAP24	ENSG00000138639	Transcript	ENST00000509300.1	protein_coding
rs11097076	4:86750313-86750313	intron_variant	MODIFIER	ARHGAP24	ENSG00000138639	Transcript	ENST00000512201.1	protein_coding
rs11097076	4:86750313-86750313	intron_variant	MODIFIER	ARHGAP24	ENSG00000138639	Transcript	ENST00000514229.1	protein_coding
rs112178027	17:27564013-27564013	intergenic_variant	MODIFIER	-	-	-	-	-
rs11228702	11:56420211-56420211	intergenic_variant	MODIFIER	-	-	-	-	-
rs11242735	6:2055677-2055677	intron_variant	MODIFIER	GMDS	ENSG00000112699	Transcript	ENST00000380815.4	protein_coding
rs11242735	6:2055677-2055677	intron_variant	MODIFIER	GMDS	ENSG00000112699	Transcript	ENST00000380815.4	protein_coding
rs11242735	6:2055677-2055677	intron_variant	MODIFIER	GMDS	ENSG00000112699	Transcript	ENST00000380815.4	protein_coding
rs11242735	6:2055677-2055677	intron_variant	MODIFIER	GMDS	ENSG00000112699	Transcript	ENST00000530927.1	protein_coding
rs11242735	6:2055677-2055677	intron_variant	MODIFIER	GMDS	ENSG00000112699	Transcript	ENST00000530927.1	protein_coding
rs11242735	6:2055677-2055677	intron_variant	MODIFIER	GMDS	ENSG00000112699	Transcript	ENST00000530927.1	protein_coding
rs113890833	3:46484573-46484573	intron_variant	MODIFIER	LTF	ENSG00000012223	Transcript	ENST00000231751.4	protein_coding
rs113890833	3:46484573-46484573	intron_variant	MODIFIER	LTF	ENSG00000012223	Transcript	ENST00000417439.1	protein_coding
rs113890833	3:46484573-46484573	intron_variant	MODIFIER	LTF	ENSG00000012223	Transcript	ENST00000426532.2	protein_coding
rs113890833	3:46484573-46484573	intron_variant	MODIFIER	LTF	ENSG00000012223	Transcript	ENST00000443496.1	protein_coding
rs113890833	3:46484573-46484573	intron_variant,non_coding_transcript_variant	MODIFIER	LTF	ENSG00000012223	Transcript	ENST00000478874.2	processed_transcript
rs113890833	3:46484573-46484573	upstream_gene_variant	MODIFIER	LTF	ENSG00000012223	Transcript	ENST00000493056.1	processed_transcript
rs113890833	3:46484573-46484573	regulatory_region_variant	MODIFIER	-	-	RegulatoryFeature	ENSR00000303876	CTCF_binding_site
rs113890833	3:46484573-46484573	regulatory_region_variant	MODIFIER	-	-	RegulatoryFeature	ENSR00001254885	enhancer
rs114679574	4:88884775-88884775	intergenic_variant	MODIFIER	-	-	-	-	-
rs115648484	6:25938767-25938767	intergenic_variant	MODIFIER	-	-	-	-	-
rs11581730	1:155082158-155082158	intergenic_variant	MODIFIER	-	-	-	-	-
rs11581730	1:155082158-155082158	intergenic_variant	MODIFIER	-	-	-	-	-
rs11683521	2:203486621-203486621	downstream_gene_variant	MODIFIER	AC009960.6	ENSG00000241221	Transcript	ENST00000414607.2	unprocessed_pseudogene
rs11683521	2:203486621-203486621	downstream_gene_variant	MODIFIER	AC009960.6	ENSG00000241221	Transcript	ENST00000414607.2	unprocessed_pseudogene
rs11683521	2:203486621-203486621	downstream_gene_variant	MODIFIER	AC009960.6	ENSG00000241221	Transcript	ENST00000414607.2	unprocessed_pseudogene
rs11683521	2:203486621-203486621	downstream_gene_variant	MODIFIER	AC009960.7	ENSG00000233134	Transcript	ENST00000416968.1	unprocessed_pseudogene
rs11683521	2:203486621-203486621	downstream_gene_variant	MODIFIER	AC009960.7	ENSG00000233134	Transcript	ENST00000416968.1	unprocessed_pseudogene
rs11683521	2:203486621-203486621	downstream_gene_variant	MODIFIER	AC009960.7	ENSG00000233134	Transcript	ENST00000416968.1	unprocessed_pseudogene
rs11683521	2:203486621-203486621	upstream_gene_variant	MODIFIER	AC009960.3	ENSG00000233311	Transcript	ENST00000430139.1	processed_pseudogene
rs11683521	2:203486621-203486621	upstream_gene_variant	MODIFIER	AC009960.3	ENSG00000233311	Transcript	ENST00000430139.1	processed_pseudogene
rs11683521	2:203486621-203486621	upstream_gene_variant	MODIFIER	AC009960.3	ENSG00000233311	Transcript	ENST00000430139.1	processed_pseudogene
rs11683521	2:203486621-203486621	downstream_gene_variant	MODIFIER	AC009960.5	ENSG00000237542	Transcript	ENST00000443775.1	unprocessed_pseudogene
rs11683521	2:203486621-203486621	downstream_gene_variant	MODIFIER	AC009960.5	ENSG00000237542	Transcript	ENST00000443775.1	unprocessed_pseudogene
rs11683521	2:203486621-203486621	downstream_gene_variant	MODIFIER	AC009960.5	ENSG00000237542	Transcript	ENST00000443775.1	unprocessed_pseudogene
rs11683521	2:203486621-203486621	downstream_gene_variant	MODIFIER	MTND4P30	ENSG00000227454	Transcript	ENST00000450281.1	unprocessed_pseudogene
rs11683521	2:203486621-203486621	downstream_gene_variant	MODIFIER	MTND4P30	ENSG00000227454	Transcript	ENST00000450281.1	unprocessed_pseudogene
rs11683521	2:203486621-203486621	downstream_gene_variant	MODIFIER	MTND4P30	ENSG00000227454	Transcript	ENST00000450281.1	unprocessed_pseudogene
rs11706090	3:46519345-46519345	intron_variant	MODIFIER	LTF	ENSG00000012223	Transcript	ENST00000443496.1	protein_coding
rs11706090	3:46519345-46519345	intron_variant	MODIFIER	LTF	ENSG00000012223	Transcript	ENST00000443496.1	protein_coding
rs11706090	3:46519345-46519345	intron_variant	MODIFIER	LTF	ENSG00000012223	Transcript	ENST00000443496.1	protein_coding
rs11706090	3:46519345-46519345	intron_variant,non_coding_transcript_variant	MODIFIER	LTF	ENSG00000012223	Transcript	ENST00000498301.1	processed_transcript
rs11706090	3:46519345-46519345	intron_variant,non_coding_transcript_variant	MODIFIER	LTF	ENSG00000012223	Transcript	ENST00000498301.1	processed_transcript
rs11706090	3:46519345-46519345	intron_variant,non_coding_transcript_variant	MODIFIER	LTF	ENSG00000012223	Transcript	ENST00000498301.1	processed_transcript
rs11706090	3:46519345-46519345	regulatory_region_variant	MODIFIER	-	-	RegulatoryFeature	ENSR00001966300	enhancer
rs11706090	3:46519345-46519345	regulatory_region_variant	MODIFIER	-	-	RegulatoryFeature	ENSR00001966300	enhancer
rs11706090	3:46519345-46519345	regulatory_region_variant	MODIFIER	-	-	RegulatoryFeature	ENSR00001966300	enhancer
rs11720108	3:123069058-123069058	intron_variant	MODIFIER	ADCY5	ENSG00000173175	Transcript	ENST00000309879.5	protein_coding
rs11720108	3:123069058-123069058	intron_variant	MODIFIER	ADCY5	ENSG00000173175	Transcript	ENST00000309879.5	protein_coding
rs11720108	3:123069058-123069058	intron_variant	MODIFIER	ADCY5	ENSG00000173175	Transcript	ENST00000309879.5	protein_coding
rs11720108	3:123069058-123069058	intron_variant	MODIFIER	ADCY5	ENSG00000173175	Transcript	ENST00000462833.1	protein_coding
rs11720108	3:123069058-123069058	intron_variant	MODIFIER	ADCY5	ENSG00000173175	Transcript	ENST00000462833.1	protein_coding
rs11720108	3:123069058-123069058	intron_variant	MODIFIER	ADCY5	ENSG00000173175	Transcript	ENST00000462833.1	protein_coding
rs11720108	3:123069058-123069058	intron_variant	MODIFIER	ADCY5	ENSG00000173175	Transcript	ENST00000466617.1	protein_coding
rs11720108	3:123069058-123069058	intron_variant	MODIFIER	ADCY5	ENSG00000173175	Transcript	ENST00000466617.1	protein_coding
rs11720108	3:123069058-123069058	intron_variant	MODIFIER	ADCY5	ENSG00000173175	Transcript	ENST00000466617.1	protein_coding
rs11720108	3:123069058-123069058	downstream_gene_variant	MODIFIER	ADCY5	ENSG00000173175	Transcript	ENST00000470367.1	processed_transcript
rs11720108	3:123069058-123069058	downstream_gene_variant	MODIFIER	ADCY5	ENSG00000173175	Transcript	ENST00000470367.1	processed_transcript
rs11720108	3:123069058-123069058	downstream_gene_variant	MODIFIER	ADCY5	ENSG00000173175	Transcript	ENST00000470367.1	processed_transcript
rs11720108	3:123069058-123069058	intron_variant,NMD_transcript_variant	MODIFIER	ADCY5	ENSG00000173175	Transcript	ENST00000476455.1	nonsense_mediated_decay
rs11720108	3:123069058-123069058	intron_variant,NMD_transcript_variant	MODIFIER	ADCY5	ENSG00000173175	Transcript	ENST00000476455.1	nonsense_mediated_decay
rs11720108	3:123069058-123069058	intron_variant,NMD_transcript_variant	MODIFIER	ADCY5	ENSG00000173175	Transcript	ENST00000476455.1	nonsense_mediated_decay
rs11720108	3:123069058-123069058	intron_variant	MODIFIER	ADCY5	ENSG00000173175	Transcript	ENST00000483566.1	protein_coding
rs11720108	3:123069058-123069058	intron_variant	MODIFIER	ADCY5	ENSG00000173175	Transcript	ENST00000483566.1	protein_coding
rs11720108	3:123069058-123069058	intron_variant	MODIFIER	ADCY5	ENSG00000173175	Transcript	ENST00000483566.1	protein_coding
rs11720108	3:123069058-123069058	intron_variant	MODIFIER	ADCY5	ENSG00000173175	Transcript	ENST00000491190.1	protein_coding
rs11720108	3:123069058-123069058	intron_variant	MODIFIER	ADCY5	ENSG00000173175	Transcript	ENST00000491190.1	protein_coding
rs11720108	3:123069058-123069058	intron_variant	MODIFIER	ADCY5	ENSG00000173175	Transcript	ENST00000491190.1	protein_coding
rs11720108	3:123069058-123069058	regulatory_region_variant	MODIFIER	-	-	RegulatoryFeature	ENSR00001664822	enhancer
rs11720108	3:123069058-123069058	regulatory_region_variant	MODIFIER	-	-	RegulatoryFeature	ENSR00001664822	enhancer
rs11720108	3:123069058-123069058	regulatory_region_variant	MODIFIER	-	-	RegulatoryFeature	ENSR00001664822	enhancer
rs11981566	7:4695844-4695844	intron_variant	MODIFIER	FOXK1	ENSG00000164916	Transcript	ENST00000446823.1	protein_coding
rs11981566	7:4695844-4695844	intron_variant	MODIFIER	FOXK1	ENSG00000164916	Transcript	ENST00000446823.1	protein_coding
rs11981566	7:4695844-4695844	regulatory_region_variant	MODIFIER	-	-	RegulatoryFeature	ENSR00001386566	enhancer
rs11981566	7:4695844-4695844	regulatory_region_variant	MODIFIER	-	-	RegulatoryFeature	ENSR00001386566	enhancer
rs12068632	1:227399214-227399214	intron_variant	MODIFIER	CDC42BPA	ENSG00000143776	Transcript	ENST00000334218.5	protein_coding
rs12068632	1:227399214-227399214	intron_variant	MODIFIER	CDC42BPA	ENSG00000143776	Transcript	ENST00000334218.5	protein_coding
rs12068632	1:227399214-227399214	intron_variant	MODIFIER	CDC42BPA	ENSG00000143776	Transcript	ENST00000334218.5	protein_coding
rs12068632	1:227399214-227399214	intron_variant	MODIFIER	CDC42BPA	ENSG00000143776	Transcript	ENST00000366764.2	protein_coding
rs12068632	1:227399214-227399214	intron_variant	MODIFIER	CDC42BPA	ENSG00000143776	Transcript	ENST00000366764.2	protein_coding
rs12068632	1:227399214-227399214	intron_variant	MODIFIER	CDC42BPA	ENSG00000143776	Transcript	ENST00000366764.2	protein_coding
rs12068632	1:227399214-227399214	intron_variant	MODIFIER	CDC42BPA	ENSG00000143776	Transcript	ENST00000366765.3	protein_coding
rs12068632	1:227399214-227399214	intron_variant	MODIFIER	CDC42BPA	ENSG00000143776	Transcript	ENST00000366765.3	protein_coding
rs12068632	1:227399214-227399214	intron_variant	MODIFIER	CDC42BPA	ENSG00000143776	Transcript	ENST00000366765.3	protein_coding
rs12068632	1:227399214-227399214	intron_variant	MODIFIER	CDC42BPA	ENSG00000143776	Transcript	ENST00000366766.2	protein_coding
rs12068632	1:227399214-227399214	intron_variant	MODIFIER	CDC42BPA	ENSG00000143776	Transcript	ENST00000366766.2	protein_coding
rs12068632	1:227399214-227399214	intron_variant	MODIFIER	CDC42BPA	ENSG00000143776	Transcript	ENST00000366766.2	protein_coding
rs12068632	1:227399214-227399214	intron_variant	MODIFIER	CDC42BPA	ENSG00000143776	Transcript	ENST00000366767.3	protein_coding
rs12068632	1:227399214-227399214	intron_variant	MODIFIER	CDC42BPA	ENSG00000143776	Transcript	ENST00000366767.3	protein_coding
rs12068632	1:227399214-227399214	intron_variant	MODIFIER	CDC42BPA	ENSG00000143776	Transcript	ENST00000366767.3	protein_coding
rs12068632	1:227399214-227399214	intron_variant	MODIFIER	CDC42BPA	ENSG00000143776	Transcript	ENST00000366769.3	protein_coding
rs12068632	1:227399214-227399214	intron_variant	MODIFIER	CDC42BPA	ENSG00000143776	Transcript	ENST00000366769.3	protein_coding
rs12068632	1:227399214-227399214	intron_variant	MODIFIER	CDC42BPA	ENSG00000143776	Transcript	ENST00000366769.3	protein_coding
rs12068632	1:227399214-227399214	downstream_gene_variant	MODIFIER	CDC42BPA	ENSG00000143776	Transcript	ENST00000462553.1	processed_transcript
rs12068632	1:227399214-227399214	downstream_gene_variant	MODIFIER	CDC42BPA	ENSG00000143776	Transcript	ENST00000462553.1	processed_transcript
rs12068632	1:227399214-227399214	downstream_gene_variant	MODIFIER	CDC42BPA	ENSG00000143776	Transcript	ENST00000462553.1	processed_transcript
rs12068632	1:227399214-227399214	intron_variant,non_coding_transcript_variant	MODIFIER	CDC42BPA	ENSG00000143776	Transcript	ENST00000478573.2	retained_intron
rs12068632	1:227399214-227399214	intron_variant,non_coding_transcript_variant	MODIFIER	CDC42BPA	ENSG00000143776	Transcript	ENST00000478573.2	retained_intron
rs12068632	1:227399214-227399214	intron_variant,non_coding_transcript_variant	MODIFIER	CDC42BPA	ENSG00000143776	Transcript	ENST00000478573.2	retained_intron
rs12068632	1:227399214-227399214	intron_variant	MODIFIER	CDC42BPA	ENSG00000143776	Transcript	ENST00000535525.1	protein_coding
rs12068632	1:227399214-227399214	intron_variant	MODIFIER	CDC42BPA	ENSG00000143776	Transcript	ENST00000535525.1	protein_coding
rs12068632	1:227399214-227399214	intron_variant	MODIFIER	CDC42BPA	ENSG00000143776	Transcript	ENST00000535525.1	protein_coding
rs12147596	14:104006716-104006716	downstream_gene_variant	MODIFIER	TRMT61A	ENSG00000166166	Transcript	ENST00000299202.4	protein_coding
rs12147596	14:104006716-104006716	downstream_gene_variant	MODIFIER	TRMT61A	ENSG00000166166	Transcript	ENST00000299202.4	protein_coding
rs12147596	14:104006716-104006716	downstream_gene_variant	MODIFIER	TRMT61A	ENSG00000166166	Transcript	ENST00000389749.4	protein_coding
rs12147596	14:104006716-104006716	downstream_gene_variant	MODIFIER	TRMT61A	ENSG00000166166	Transcript	ENST00000389749.4	protein_coding
rs12191655	6:25803095-25803095	intron_variant	MODIFIER	SLC17A1	ENSG00000124568	Transcript	ENST00000244527.4	protein_coding
rs12191655	6:25803095-25803095	intron_variant,NMD_transcript_variant	MODIFIER	SLC17A1	ENSG00000124568	Transcript	ENST00000377886.2	nonsense_mediated_decay
rs12191655	6:25803095-25803095	intron_variant	MODIFIER	SLC17A1	ENSG00000124568	Transcript	ENST00000427328.1	protein_coding
rs12191655	6:25803095-25803095	intron_variant	MODIFIER	SLC17A1	ENSG00000124568	Transcript	ENST00000468082.1	protein_coding
rs12191655	6:25803095-25803095	intron_variant	MODIFIER	SLC17A1	ENSG00000124568	Transcript	ENST00000476801.1	protein_coding
rs12511728	4:88926020-88926020	upstream_gene_variant	MODIFIER	PKD2	ENSG00000118762	Transcript	ENST00000237596.2	protein_coding
rs12511728	4:88926020-88926020	downstream_gene_variant	MODIFIER	RNU1-36P	ENSG00000202000	Transcript	ENST00000365130.1	snRNA
rs12511728	4:88926020-88926020	upstream_gene_variant	MODIFIER	PKD2	ENSG00000118762	Transcript	ENST00000506727.1	retained_intron
rs12932881	16:51740595-51740595	intergenic_variant	MODIFIER	-	-	-	-	-
rs13043666	20:32570632-32570632	downstream_gene_variant	MODIFIER	RP5-1125A11.1	ENSG00000228265	Transcript	ENST00000432859.1	lincRNA
rs13196986	6:26090452-26090452	intron_variant	MODIFIER	HFE	ENSG00000010704	Transcript	ENST00000309234.6	protein_coding
rs13196986	6:26090452-26090452	intron_variant	MODIFIER	HFE	ENSG00000010704	Transcript	ENST00000309234.6	protein_coding
rs13196986	6:26090452-26090452	intron_variant	MODIFIER	HFE	ENSG00000010704	Transcript	ENST00000317896.7	protein_coding
rs13196986	6:26090452-26090452	intron_variant	MODIFIER	HFE	ENSG00000010704	Transcript	ENST00000317896.7	protein_coding
rs13196986	6:26090452-26090452	intron_variant	MODIFIER	HFE	ENSG00000010704	Transcript	ENST00000336625.8	protein_coding
rs13196986	6:26090452-26090452	intron_variant	MODIFIER	HFE	ENSG00000010704	Transcript	ENST00000336625.8	protein_coding
rs13196986	6:26090452-26090452	intron_variant	MODIFIER	HFE	ENSG00000010704	Transcript	ENST00000349999.4	protein_coding
rs13196986	6:26090452-26090452	intron_variant	MODIFIER	HFE	ENSG00000010704	Transcript	ENST00000349999.4	protein_coding
rs13196986	6:26090452-26090452	intron_variant	MODIFIER	HFE	ENSG00000010704	Transcript	ENST00000352392.4	protein_coding
rs13196986	6:26090452-26090452	intron_variant	MODIFIER	HFE	ENSG00000010704	Transcript	ENST00000352392.4	protein_coding
rs13196986	6:26090452-26090452	intron_variant	MODIFIER	HFE	ENSG00000010704	Transcript	ENST00000353147.5	protein_coding
rs13196986	6:26090452-26090452	intron_variant	MODIFIER	HFE	ENSG00000010704	Transcript	ENST00000353147.5	protein_coding
rs13196986	6:26090452-26090452	intron_variant	MODIFIER	HFE	ENSG00000010704	Transcript	ENST00000357618.5	protein_coding
rs13196986	6:26090452-26090452	intron_variant	MODIFIER	HFE	ENSG00000010704	Transcript	ENST00000357618.5	protein_coding
rs13196986	6:26090452-26090452	intron_variant	MODIFIER	HFE	ENSG00000010704	Transcript	ENST00000397022.3	protein_coding
rs13196986	6:26090452-26090452	intron_variant	MODIFIER	HFE	ENSG00000010704	Transcript	ENST00000397022.3	protein_coding
rs13196986	6:26090452-26090452	intron_variant	MODIFIER	HFE	ENSG00000010704	Transcript	ENST00000461397.1	protein_coding
rs13196986	6:26090452-26090452	intron_variant	MODIFIER	HFE	ENSG00000010704	Transcript	ENST00000461397.1	protein_coding
rs13196986	6:26090452-26090452	intron_variant	MODIFIER	HFE	ENSG00000010704	Transcript	ENST00000470149.1	protein_coding
rs13196986	6:26090452-26090452	intron_variant	MODIFIER	HFE	ENSG00000010704	Transcript	ENST00000470149.1	protein_coding
rs13196986	6:26090452-26090452	intron_variant,non_coding_transcript_variant	MODIFIER	HFE	ENSG00000010704	Transcript	ENST00000483782.1	retained_intron
rs13196986	6:26090452-26090452	intron_variant,non_coding_transcript_variant	MODIFIER	HFE	ENSG00000010704	Transcript	ENST00000483782.1	retained_intron
rs13196986	6:26090452-26090452	upstream_gene_variant	MODIFIER	HFE	ENSG00000010704	Transcript	ENST00000485729.1	protein_coding
rs13196986	6:26090452-26090452	upstream_gene_variant	MODIFIER	HFE	ENSG00000010704	Transcript	ENST00000485729.1	protein_coding
rs13196986	6:26090452-26090452	intron_variant,non_coding_transcript_variant	MODIFIER	HFE	ENSG00000010704	Transcript	ENST00000486147.1	retained_intron
rs13196986	6:26090452-26090452	intron_variant,non_coding_transcript_variant	MODIFIER	HFE	ENSG00000010704	Transcript	ENST00000486147.1	retained_intron
rs13196986	6:26090452-26090452	intron_variant	MODIFIER	HFE	ENSG00000010704	Transcript	ENST00000488199.1	protein_coding
rs13196986	6:26090452-26090452	intron_variant	MODIFIER	HFE	ENSG00000010704	Transcript	ENST00000488199.1	protein_coding
rs13209815	6:24868086-24868086	intron_variant	MODIFIER	FAM65B	ENSG00000111913	Transcript	ENST00000259698.4	protein_coding
rs13209815	6:24868086-24868086	intron_variant	MODIFIER	FAM65B	ENSG00000111913	Transcript	ENST00000378023.4	protein_coding
rs13209815	6:24868086-24868086	intron_variant	MODIFIER	FAM65B	ENSG00000111913	Transcript	ENST00000510784.2	protein_coding
rs13209815	6:24868086-24868086	intron_variant	MODIFIER	FAM65B	ENSG00000111913	Transcript	ENST00000538035.1	protein_coding
rs13209815	6:24868086-24868086	intron_variant	MODIFIER	FAM65B	ENSG00000111913	Transcript	ENST00000540914.1	protein_coding
rs13209815	6:24868086-24868086	regulatory_region_variant	MODIFIER	-	-	RegulatoryFeature	ENSR00001707272	enhancer
rs1401635	11:27693991-27693991	intron_variant	MODIFIER	BDNF	ENSG00000176697	Transcript	ENST00000314915.6	protein_coding
rs1401635	11:27693991-27693991	intron_variant	MODIFIER	BDNF	ENSG00000176697	Transcript	ENST00000314915.6	protein_coding
rs1401635	11:27693991-27693991	intron_variant	MODIFIER	BDNF	ENSG00000176697	Transcript	ENST00000314915.6	protein_coding
rs1401635	11:27693991-27693991	intron_variant	MODIFIER	BDNF	ENSG00000176697	Transcript	ENST00000356660.4	protein_coding
rs1401635	11:27693991-27693991	intron_variant	MODIFIER	BDNF	ENSG00000176697	Transcript	ENST00000356660.4	protein_coding
rs1401635	11:27693991-27693991	intron_variant	MODIFIER	BDNF	ENSG00000176697	Transcript	ENST00000356660.4	protein_coding
rs1401635	11:27693991-27693991	intron_variant	MODIFIER	BDNF	ENSG00000176697	Transcript	ENST00000395978.3	protein_coding
rs1401635	11:27693991-27693991	intron_variant	MODIFIER	BDNF	ENSG00000176697	Transcript	ENST00000395978.3	protein_coding
rs1401635	11:27693991-27693991	intron_variant	MODIFIER	BDNF	ENSG00000176697	Transcript	ENST00000395978.3	protein_coding
rs1401635	11:27693991-27693991	intron_variant	MODIFIER	BDNF	ENSG00000176697	Transcript	ENST00000395980.2	protein_coding
rs1401635	11:27693991-27693991	intron_variant	MODIFIER	BDNF	ENSG00000176697	Transcript	ENST00000395980.2	protein_coding
rs1401635	11:27693991-27693991	intron_variant	MODIFIER	BDNF	ENSG00000176697	Transcript	ENST00000395980.2	protein_coding
rs1401635	11:27693991-27693991	intron_variant	MODIFIER	BDNF	ENSG00000176697	Transcript	ENST00000395981.3	protein_coding
rs1401635	11:27693991-27693991	intron_variant	MODIFIER	BDNF	ENSG00000176697	Transcript	ENST00000395981.3	protein_coding
rs1401635	11:27693991-27693991	intron_variant	MODIFIER	BDNF	ENSG00000176697	Transcript	ENST00000395981.3	protein_coding
rs1401635	11:27693991-27693991	intron_variant	MODIFIER	BDNF	ENSG00000176697	Transcript	ENST00000395983.3	protein_coding
rs1401635	11:27693991-27693991	intron_variant	MODIFIER	BDNF	ENSG00000176697	Transcript	ENST00000395983.3	protein_coding
rs1401635	11:27693991-27693991	intron_variant	MODIFIER	BDNF	ENSG00000176697	Transcript	ENST00000395983.3	protein_coding
rs1401635	11:27693991-27693991	intron_variant	MODIFIER	BDNF	ENSG00000176697	Transcript	ENST00000395986.2	protein_coding
rs1401635	11:27693991-27693991	intron_variant	MODIFIER	BDNF	ENSG00000176697	Transcript	ENST00000395986.2	protein_coding
rs1401635	11:27693991-27693991	intron_variant	MODIFIER	BDNF	ENSG00000176697	Transcript	ENST00000395986.2	protein_coding
rs1401635	11:27693991-27693991	intron_variant	MODIFIER	BDNF	ENSG00000176697	Transcript	ENST00000418212.1	protein_coding
rs1401635	11:27693991-27693991	intron_variant	MODIFIER	BDNF	ENSG00000176697	Transcript	ENST00000418212.1	protein_coding
rs1401635	11:27693991-27693991	intron_variant	MODIFIER	BDNF	ENSG00000176697	Transcript	ENST00000418212.1	protein_coding
rs1401635	11:27693991-27693991	intron_variant	MODIFIER	BDNF	ENSG00000176697	Transcript	ENST00000420794.1	protein_coding
rs1401635	11:27693991-27693991	intron_variant	MODIFIER	BDNF	ENSG00000176697	Transcript	ENST00000420794.1	protein_coding
rs1401635	11:27693991-27693991	intron_variant	MODIFIER	BDNF	ENSG00000176697	Transcript	ENST00000420794.1	protein_coding
rs1401635	11:27693991-27693991	intron_variant	MODIFIER	BDNF	ENSG00000176697	Transcript	ENST00000438929.1	protein_coding
rs1401635	11:27693991-27693991	intron_variant	MODIFIER	BDNF	ENSG00000176697	Transcript	ENST00000438929.1	protein_coding
rs1401635	11:27693991-27693991	intron_variant	MODIFIER	BDNF	ENSG00000176697	Transcript	ENST00000438929.1	protein_coding
rs1401635	11:27693991-27693991	intron_variant,non_coding_transcript_variant	MODIFIER	BDNF-AS	ENSG00000245573	Transcript	ENST00000499008.3	antisense
rs1401635	11:27693991-27693991	intron_variant,non_coding_transcript_variant	MODIFIER	BDNF-AS	ENSG00000245573	Transcript	ENST00000499008.3	antisense
rs1401635	11:27693991-27693991	intron_variant,non_coding_transcript_variant	MODIFIER	BDNF-AS	ENSG00000245573	Transcript	ENST00000499008.3	antisense
rs1401635	11:27693991-27693991	intron_variant,non_coding_transcript_variant	MODIFIER	BDNF-AS	ENSG00000245573	Transcript	ENST00000499568.2	antisense
rs1401635	11:27693991-27693991	intron_variant,non_coding_transcript_variant	MODIFIER	BDNF-AS	ENSG00000245573	Transcript	ENST00000499568.2	antisense
rs1401635	11:27693991-27693991	intron_variant,non_coding_transcript_variant	MODIFIER	BDNF-AS	ENSG00000245573	Transcript	ENST00000499568.2	antisense
rs1401635	11:27693991-27693991	intron_variant,non_coding_transcript_variant	MODIFIER	BDNF-AS	ENSG00000245573	Transcript	ENST00000500662.2	antisense
rs1401635	11:27693991-27693991	intron_variant,non_coding_transcript_variant	MODIFIER	BDNF-AS	ENSG00000245573	Transcript	ENST00000500662.2	antisense
rs1401635	11:27693991-27693991	intron_variant,non_coding_transcript_variant	MODIFIER	BDNF-AS	ENSG00000245573	Transcript	ENST00000500662.2	antisense
rs1401635	11:27693991-27693991	intron_variant,non_coding_transcript_variant	MODIFIER	BDNF-AS	ENSG00000245573	Transcript	ENST00000501176.2	antisense
rs1401635	11:27693991-27693991	intron_variant,non_coding_transcript_variant	MODIFIER	BDNF-AS	ENSG00000245573	Transcript	ENST00000501176.2	antisense
rs1401635	11:27693991-27693991	intron_variant,non_coding_transcript_variant	MODIFIER	BDNF-AS	ENSG00000245573	Transcript	ENST00000501176.2	antisense
rs1401635	11:27693991-27693991	intron_variant,non_coding_transcript_variant	MODIFIER	BDNF-AS	ENSG00000245573	Transcript	ENST00000501663.2	antisense
rs1401635	11:27693991-27693991	intron_variant,non_coding_transcript_variant	MODIFIER	BDNF-AS	ENSG00000245573	Transcript	ENST00000501663.2	antisense
rs1401635	11:27693991-27693991	intron_variant,non_coding_transcript_variant	MODIFIER	BDNF-AS	ENSG00000245573	Transcript	ENST00000501663.2	antisense
rs1401635	11:27693991-27693991	intron_variant,non_coding_transcript_variant	MODIFIER	BDNF-AS	ENSG00000245573	Transcript	ENST00000502161.2	antisense
rs1401635	11:27693991-27693991	intron_variant,non_coding_transcript_variant	MODIFIER	BDNF-AS	ENSG00000245573	Transcript	ENST00000502161.2	antisense
rs1401635	11:27693991-27693991	intron_variant,non_coding_transcript_variant	MODIFIER	BDNF-AS	ENSG00000245573	Transcript	ENST00000502161.2	antisense
rs1401635	11:27693991-27693991	intron_variant	MODIFIER	BDNF	ENSG00000176697	Transcript	ENST00000525950.1	protein_coding
rs1401635	11:27693991-27693991	intron_variant	MODIFIER	BDNF	ENSG00000176697	Transcript	ENST00000525950.1	protein_coding
rs1401635	11:27693991-27693991	intron_variant	MODIFIER	BDNF	ENSG00000176697	Transcript	ENST00000525950.1	protein_coding
rs1401635	11:27693991-27693991	intron_variant,non_coding_transcript_variant	MODIFIER	BDNF-AS	ENSG00000245573	Transcript	ENST00000530686.1	antisense
rs1401635	11:27693991-27693991	intron_variant,non_coding_transcript_variant	MODIFIER	BDNF-AS	ENSG00000245573	Transcript	ENST00000530686.1	antisense
rs1401635	11:27693991-27693991	intron_variant,non_coding_transcript_variant	MODIFIER	BDNF-AS	ENSG00000245573	Transcript	ENST00000530686.1	antisense
rs1401635	11:27693991-27693991	intron_variant,NMD_transcript_variant	MODIFIER	BDNF	ENSG00000176697	Transcript	ENST00000530786.1	nonsense_mediated_decay
rs1401635	11:27693991-27693991	intron_variant,NMD_transcript_variant	MODIFIER	BDNF	ENSG00000176697	Transcript	ENST00000530786.1	nonsense_mediated_decay
rs1401635	11:27693991-27693991	intron_variant,NMD_transcript_variant	MODIFIER	BDNF	ENSG00000176697	Transcript	ENST00000530786.1	nonsense_mediated_decay
rs1401635	11:27693991-27693991	intron_variant	MODIFIER	BDNF	ENSG00000176697	Transcript	ENST00000530861.1	protein_coding
rs1401635	11:27693991-27693991	intron_variant	MODIFIER	BDNF	ENSG00000176697	Transcript	ENST00000530861.1	protein_coding
rs1401635	11:27693991-27693991	intron_variant	MODIFIER	BDNF	ENSG00000176697	Transcript	ENST00000530861.1	protein_coding
rs1401635	11:27693991-27693991	intron_variant	MODIFIER	BDNF	ENSG00000176697	Transcript	ENST00000532997.1	protein_coding
rs1401635	11:27693991-27693991	intron_variant	MODIFIER	BDNF	ENSG00000176697	Transcript	ENST00000532997.1	protein_coding
rs1401635	11:27693991-27693991	intron_variant	MODIFIER	BDNF	ENSG00000176697	Transcript	ENST00000532997.1	protein_coding
rs1401635	11:27693991-27693991	intron_variant	MODIFIER	BDNF	ENSG00000176697	Transcript	ENST00000533131.1	protein_coding
rs1401635	11:27693991-27693991	intron_variant	MODIFIER	BDNF	ENSG00000176697	Transcript	ENST00000533131.1	protein_coding
rs1401635	11:27693991-27693991	intron_variant	MODIFIER	BDNF	ENSG00000176697	Transcript	ENST00000533131.1	protein_coding
rs1401635	11:27693991-27693991	intron_variant	MODIFIER	BDNF	ENSG00000176697	Transcript	ENST00000533246.1	protein_coding
rs1401635	11:27693991-27693991	intron_variant	MODIFIER	BDNF	ENSG00000176697	Transcript	ENST00000533246.1	protein_coding
rs1401635	11:27693991-27693991	intron_variant	MODIFIER	BDNF	ENSG00000176697	Transcript	ENST00000533246.1	protein_coding
rs1401635	11:27693991-27693991	intron_variant,non_coding_transcript_variant	MODIFIER	BDNF	ENSG00000176697	Transcript	ENST00000584049.1	processed_transcript
rs1401635	11:27693991-27693991	intron_variant,non_coding_transcript_variant	MODIFIER	BDNF	ENSG00000176697	Transcript	ENST00000584049.1	processed_transcript
rs1401635	11:27693991-27693991	intron_variant,non_coding_transcript_variant	MODIFIER	BDNF	ENSG00000176697	Transcript	ENST00000584049.1	processed_transcript
rs1401635	11:27693991-27693991	regulatory_region_variant	MODIFIER	-	-	RegulatoryFeature	ENSR00001533147	enhancer
rs1401635	11:27693991-27693991	regulatory_region_variant	MODIFIER	-	-	RegulatoryFeature	ENSR00001533147	enhancer
rs1401635	11:27693991-27693991	regulatory_region_variant	MODIFIER	-	-	RegulatoryFeature	ENSR00001533147	enhancer
rs140609671	11:65561386-65561386	intron_variant	MODIFIER	OVOL1	ENSG00000172818	Transcript	ENST00000335987.3	protein_coding
rs140609671	11:65561386-65561386	upstream_gene_variant	MODIFIER	OVOL1-AS1	ENSG00000255120	Transcript	ENST00000527453.1	antisense
rs140609671	11:65561386-65561386	downstream_gene_variant	MODIFIER	RP11-770G2.5	ENSG00000255404	Transcript	ENST00000531155.1	antisense
rs140609671	11:65561386-65561386	intron_variant,non_coding_transcript_variant	MODIFIER	OVOL1	ENSG00000172818	Transcript	ENST00000531907.1	processed_transcript
rs140609671	11:65561386-65561386	5_prime_UTR_variant	MODIFIER	OVOL1	ENSG00000172818	Transcript	ENST00000532448.1	protein_coding
rs140609671	11:65561386-65561386	upstream_gene_variant	MODIFIER	OVOL1-AS1	ENSG00000255120	Transcript	ENST00000532454.1	antisense
rs140609671	11:65561386-65561386	upstream_gene_variant	MODIFIER	OVOL1-AS1	ENSG00000255120	Transcript	ENST00000534178.1	antisense
rs143254875	11:65844062-65844062	intron_variant	MODIFIER	PACS1	ENSG00000175115	Transcript	ENST00000320580.4	protein_coding
rs143254875	11:65844062-65844062	intron_variant	MODIFIER	PACS1	ENSG00000175115	Transcript	ENST00000320580.4	protein_coding
rs143254875	11:65844062-65844062	intron_variant,non_coding_transcript_variant	MODIFIER	PACS1	ENSG00000175115	Transcript	ENST00000527224.1	retained_intron
rs143254875	11:65844062-65844062	intron_variant,non_coding_transcript_variant	MODIFIER	PACS1	ENSG00000175115	Transcript	ENST00000527224.1	retained_intron
rs144822931	11:65398943-65398943	intron_variant	MODIFIER	PCNXL3	ENSG00000197136	Transcript	ENST00000355703.3	protein_coding
rs144822931	11:65398943-65398943	intron_variant,non_coding_transcript_variant	MODIFIER	PCNXL3	ENSG00000197136	Transcript	ENST00000439247.2	retained_intron
rs144822931	11:65398943-65398943	downstream_gene_variant	MODIFIER	PCNXL3	ENSG00000197136	Transcript	ENST00000530174.1	retained_intron
rs144822931	11:65398943-65398943	intron_variant,non_coding_transcript_variant	MODIFIER	PCNXL3	ENSG00000197136	Transcript	ENST00000531280.1	processed_transcript
rs144822931	11:65398943-65398943	upstream_gene_variant	MODIFIER	MIR4690	ENSG00000266041	Transcript	ENST00000578459.1	miRNA
rs146077850	11:48812338-48812338	intergenic_variant	MODIFIER	-	-	-	-	-
rs146077850	11:48812338-48812338	intergenic_variant	MODIFIER	-	-	-	-	-
rs1471251	4:87976359-87976359	intron_variant	MODIFIER	AFF1	ENSG00000172493	Transcript	ENST00000307808.6	protein_coding
rs1471251	4:87976359-87976359	intron_variant	MODIFIER	AFF1	ENSG00000172493	Transcript	ENST00000395146.4	protein_coding
rs1471251	4:87976359-87976359	intron_variant	MODIFIER	AFF1	ENSG00000172493	Transcript	ENST00000503477.1	protein_coding
rs1471251	4:87976359-87976359	intron_variant	MODIFIER	AFF1	ENSG00000172493	Transcript	ENST00000507468.1	protein_coding
rs1471251	4:87976359-87976359	intron_variant	MODIFIER	AFF1	ENSG00000172493	Transcript	ENST00000511722.1	protein_coding
rs1471251	4:87976359-87976359	intron_variant	MODIFIER	AFF1	ENSG00000172493	Transcript	ENST00000514970.1	protein_coding
rs1471251	4:87976359-87976359	intron_variant	MODIFIER	AFF1	ENSG00000172493	Transcript	ENST00000544085.1	protein_coding
rs1471251	4:87976359-87976359	regulatory_region_variant	MODIFIER	-	-	RegulatoryFeature	ENSR00001299851	enhancer
rs1523517	3:121726991-121726991	intron_variant	MODIFIER	ILDR1	ENSG00000145103	Transcript	ENST00000273691.3	protein_coding
rs1523517	3:121726991-121726991	intron_variant	MODIFIER	ILDR1	ENSG00000145103	Transcript	ENST00000273691.3	protein_coding
rs1523517	3:121726991-121726991	intron_variant	MODIFIER	ILDR1	ENSG00000145103	Transcript	ENST00000344209.5	protein_coding
rs1523517	3:121726991-121726991	intron_variant	MODIFIER	ILDR1	ENSG00000145103	Transcript	ENST00000344209.5	protein_coding
rs1523517	3:121726991-121726991	intron_variant	MODIFIER	ILDR1	ENSG00000145103	Transcript	ENST00000393631.1	protein_coding
rs1523517	3:121726991-121726991	intron_variant	MODIFIER	ILDR1	ENSG00000145103	Transcript	ENST00000393631.1	protein_coding
rs1523517	3:121726991-121726991	intron_variant,non_coding_transcript_variant	MODIFIER	ILDR1	ENSG00000145103	Transcript	ENST00000460554.1	processed_transcript
rs1523517	3:121726991-121726991	intron_variant,non_coding_transcript_variant	MODIFIER	ILDR1	ENSG00000145103	Transcript	ENST00000460554.1	processed_transcript
rs1523517	3:121726991-121726991	upstream_gene_variant	MODIFIER	ILDR1	ENSG00000145103	Transcript	ENST00000462014.1	protein_coding
rs1523517	3:121726991-121726991	upstream_gene_variant	MODIFIER	ILDR1	ENSG00000145103	Transcript	ENST00000462014.1	protein_coding
rs17035323	4:106091978-106091978	intron_variant,NMD_transcript_variant	MODIFIER	TET2	ENSG00000168769	Transcript	ENST00000265149.5	nonsense_mediated_decay
rs17035323	4:106091978-106091978	intron_variant	MODIFIER	TET2	ENSG00000168769	Transcript	ENST00000305737.2	protein_coding
rs17035323	4:106091978-106091978	intron_variant	MODIFIER	TET2	ENSG00000168769	Transcript	ENST00000380013.4	protein_coding
rs17035323	4:106091978-106091978	intron_variant	MODIFIER	TET2	ENSG00000168769	Transcript	ENST00000394764.1	protein_coding
rs17035323	4:106091978-106091978	intron_variant	MODIFIER	TET2	ENSG00000168769	Transcript	ENST00000413648.2	protein_coding
rs17035323	4:106091978-106091978	intron_variant,non_coding_transcript_variant	MODIFIER	TET2	ENSG00000168769	Transcript	ENST00000504042.1	processed_transcript
rs17035323	4:106091978-106091978	intron_variant,non_coding_transcript_variant	MODIFIER	TET2	ENSG00000168769	Transcript	ENST00000505801.1	retained_intron
rs17035323	4:106091978-106091978	intron_variant	MODIFIER	TET2	ENSG00000168769	Transcript	ENST00000513237.1	protein_coding
rs17035323	4:106091978-106091978	intron_variant	MODIFIER	TET2	ENSG00000168769	Transcript	ENST00000514870.1	protein_coding
rs17035323	4:106091978-106091978	downstream_gene_variant	MODIFIER	TET2-AS1	ENSG00000251586	Transcript	ENST00000515414.1	antisense
rs17035323	4:106091978-106091978	intron_variant	MODIFIER	TET2	ENSG00000168769	Transcript	ENST00000540549.1	protein_coding
rs17035323	4:106091978-106091978	intron_variant	MODIFIER	TET2	ENSG00000168769	Transcript	ENST00000545826.1	protein_coding
rs17035323	4:106091978-106091978	regulatory_region_variant	MODIFIER	-	-	RegulatoryFeature	ENSR00001302771	enhancer
rs184719994	2:202891919-202891919	regulatory_region_variant	MODIFIER	-	-	RegulatoryFeature	ENSR00001937302	CTCF_binding_site
rs184719994	2:202891919-202891919	regulatory_region_variant	MODIFIER	-	-	RegulatoryFeature	ENSR00001937302	CTCF_binding_site
rs184719994	2:202891919-202891919	intergenic_variant	MODIFIER	-	-	-	-	-
rs184719994	2:202891919-202891919	intergenic_variant	MODIFIER	-	-	-	-	-
rs1868102	2:176998845-176998845	downstream_gene_variant	MODIFIER	HOXD8	ENSG00000175879	Transcript	ENST00000313173.4	protein_coding
rs1868102	2:176998845-176998845	downstream_gene_variant	MODIFIER	HOXD-AS2	ENSG00000237380	Transcript	ENST00000426965.1	antisense
rs1868102	2:176998845-176998845	downstream_gene_variant	MODIFIER	HOXD8	ENSG00000175879	Transcript	ENST00000429017.1	protein_coding
rs1868102	2:176998845-176998845	upstream_gene_variant	MODIFIER	HOXD3	ENSG00000128652	Transcript	ENST00000432796.2	protein_coding
rs1868102	2:176998845-176998845	intron_variant,non_coding_transcript_variant	MODIFIER	HOXD-AS2	ENSG00000237380	Transcript	ENST00000440016.2	antisense
rs1868102	2:176998845-176998845	downstream_gene_variant	MODIFIER	HOXD8	ENSG00000175879	Transcript	ENST00000450510.2	protein_coding
rs1868102	2:176998845-176998845	upstream_gene_variant	MODIFIER	HOXD3	ENSG00000128652	Transcript	ENST00000459979.2	processed_transcript
rs1868102	2:176998845-176998845	downstream_gene_variant	MODIFIER	HOXD8	ENSG00000175879	Transcript	ENST00000544999.1	protein_coding
rs1868102	2:176998845-176998845	downstream_gene_variant	MODIFIER	HOXD8	ENSG00000175879	Transcript	ENST00000548663.1	protein_coding
rs190144	17:42164584-42164584	intron_variant	MODIFIER	HDAC5	ENSG00000108840	Transcript	ENST00000225983.6	protein_coding
rs190144	17:42164584-42164584	intron_variant	MODIFIER	HDAC5	ENSG00000108840	Transcript	ENST00000225983.6	protein_coding
rs190144	17:42164584-42164584	intron_variant	MODIFIER	HDAC5	ENSG00000108840	Transcript	ENST00000225983.6	protein_coding
rs190144	17:42164584-42164584	intron_variant	MODIFIER	HDAC5	ENSG00000108840	Transcript	ENST00000336057.5	protein_coding
rs190144	17:42164584-42164584	intron_variant	MODIFIER	HDAC5	ENSG00000108840	Transcript	ENST00000336057.5	protein_coding
rs190144	17:42164584-42164584	intron_variant	MODIFIER	HDAC5	ENSG00000108840	Transcript	ENST00000336057.5	protein_coding
rs190144	17:42164584-42164584	intron_variant	MODIFIER	HDAC5	ENSG00000108840	Transcript	ENST00000393622.2	protein_coding
rs190144	17:42164584-42164584	intron_variant	MODIFIER	HDAC5	ENSG00000108840	Transcript	ENST00000393622.2	protein_coding
rs190144	17:42164584-42164584	intron_variant	MODIFIER	HDAC5	ENSG00000108840	Transcript	ENST00000393622.2	protein_coding
rs190144	17:42164584-42164584	intron_variant	MODIFIER	HDAC5	ENSG00000108840	Transcript	ENST00000586802.1	protein_coding
rs190144	17:42164584-42164584	intron_variant	MODIFIER	HDAC5	ENSG00000108840	Transcript	ENST00000586802.1	protein_coding
rs190144	17:42164584-42164584	intron_variant	MODIFIER	HDAC5	ENSG00000108840	Transcript	ENST00000586802.1	protein_coding
rs190144	17:42164584-42164584	downstream_gene_variant	MODIFIER	HDAC5	ENSG00000108840	Transcript	ENST00000587776.1	retained_intron
rs190144	17:42164584-42164584	downstream_gene_variant	MODIFIER	HDAC5	ENSG00000108840	Transcript	ENST00000587776.1	retained_intron
rs190144	17:42164584-42164584	downstream_gene_variant	MODIFIER	HDAC5	ENSG00000108840	Transcript	ENST00000587776.1	retained_intron
rs190144	17:42164584-42164584	downstream_gene_variant	MODIFIER	HDAC5	ENSG00000108840	Transcript	ENST00000588261.1	protein_coding
rs190144	17:42164584-42164584	downstream_gene_variant	MODIFIER	HDAC5	ENSG00000108840	Transcript	ENST00000588261.1	protein_coding
rs190144	17:42164584-42164584	downstream_gene_variant	MODIFIER	HDAC5	ENSG00000108840	Transcript	ENST00000588261.1	protein_coding
rs190144	17:42164584-42164584	upstream_gene_variant	MODIFIER	HDAC5	ENSG00000108840	Transcript	ENST00000588419.1	retained_intron
rs190144	17:42164584-42164584	upstream_gene_variant	MODIFIER	HDAC5	ENSG00000108840	Transcript	ENST00000588419.1	retained_intron
rs190144	17:42164584-42164584	upstream_gene_variant	MODIFIER	HDAC5	ENSG00000108840	Transcript	ENST00000588419.1	retained_intron
rs190144	17:42164584-42164584	intron_variant,non_coding_transcript_variant	MODIFIER	HDAC5	ENSG00000108840	Transcript	ENST00000592385.1	retained_intron
rs190144	17:42164584-42164584	intron_variant,non_coding_transcript_variant	MODIFIER	HDAC5	ENSG00000108840	Transcript	ENST00000592385.1	retained_intron
rs190144	17:42164584-42164584	intron_variant,non_coding_transcript_variant	MODIFIER	HDAC5	ENSG00000108840	Transcript	ENST00000592385.1	retained_intron
rs190144	17:42164584-42164584	upstream_gene_variant	MODIFIER	HDAC5	ENSG00000108840	Transcript	ENST00000593013.1	retained_intron
rs190144	17:42164584-42164584	upstream_gene_variant	MODIFIER	HDAC5	ENSG00000108840	Transcript	ENST00000593013.1	retained_intron
rs190144	17:42164584-42164584	upstream_gene_variant	MODIFIER	HDAC5	ENSG00000108840	Transcript	ENST00000593013.1	retained_intron
rs190144	17:42164584-42164584	regulatory_region_variant	MODIFIER	-	-	RegulatoryFeature	ENSR00001892453	promoter
rs190144	17:42164584-42164584	regulatory_region_variant	MODIFIER	-	-	RegulatoryFeature	ENSR00001892453	promoter
rs190144	17:42164584-42164584	regulatory_region_variant	MODIFIER	-	-	RegulatoryFeature	ENSR00001892453	promoter
rs2114619	2:203549011-203549011	intron_variant	MODIFIER	FAM117B	ENSG00000138439	Transcript	ENST00000303116.6	protein_coding
rs2114619	2:203549011-203549011	intron_variant	MODIFIER	FAM117B	ENSG00000138439	Transcript	ENST00000303116.6	protein_coding
rs2114619	2:203549011-203549011	intron_variant	MODIFIER	FAM117B	ENSG00000138439	Transcript	ENST00000392238.2	protein_coding
rs2114619	2:203549011-203549011	intron_variant	MODIFIER	FAM117B	ENSG00000138439	Transcript	ENST00000392238.2	protein_coding
rs2114619	2:203549011-203549011	intron_variant,non_coding_transcript_variant	MODIFIER	FAM117B	ENSG00000138439	Transcript	ENST00000481658.1	retained_intron
rs2114619	2:203549011-203549011	intron_variant,non_coding_transcript_variant	MODIFIER	FAM117B	ENSG00000138439	Transcript	ENST00000481658.1	retained_intron
rs219787	21:37829508-37829508	downstream_gene_variant	MODIFIER	CLDN14	ENSG00000159261	Transcript	ENST00000342108.2	protein_coding
rs219787	21:37829508-37829508	downstream_gene_variant	MODIFIER	CLDN14	ENSG00000159261	Transcript	ENST00000399135.1	protein_coding
rs219787	21:37829508-37829508	downstream_gene_variant	MODIFIER	CLDN14	ENSG00000159261	Transcript	ENST00000399136.1	protein_coding
rs219787	21:37829508-37829508	downstream_gene_variant	MODIFIER	CLDN14	ENSG00000159261	Transcript	ENST00000399137.1	protein_coding
rs219787	21:37829508-37829508	downstream_gene_variant	MODIFIER	CLDN14	ENSG00000159261	Transcript	ENST00000399139.1	protein_coding
rs219787	21:37829508-37829508	intron_variant,non_coding_transcript_variant	MODIFIER	AP000695.4	ENSG00000233818	Transcript	ENST00000428667.1	antisense
rs219787	21:37829508-37829508	intron_variant,non_coding_transcript_variant	MODIFIER	AP000695.6	ENSG00000230479	Transcript	ENST00000429588.1	antisense
rs219787	21:37829508-37829508	intron_variant,non_coding_transcript_variant	MODIFIER	AP000695.4	ENSG00000233818	Transcript	ENST00000454980.1	antisense
rs219787	21:37829508-37829508	regulatory_region_variant	MODIFIER	-	-	RegulatoryFeature	ENSR00001232931	enhancer
rs2238429	16:4003974-4003974	upstream_gene_variant	MODIFIER	RP11-462G12.1	ENSG00000262185	Transcript	ENST00000576810.1	sense_overlapping
rs2238429	16:4003974-4003974	intron_variant	MODIFIER	ADCY9	ENSG00000162104	Transcript	ENST00000576936.1	protein_coding
rs2238429	16:4003974-4003974	regulatory_region_variant	MODIFIER	-	-	RegulatoryFeature	ENSR00001877970	enhancer
rs2393923	6:27270261-27270261	intron_variant	MODIFIER	POM121L2	ENSG00000158553	Transcript	ENST00000429945.1	protein_coding
rs2393923	6:27270261-27270261	intron_variant	MODIFIER	POM121L2	ENSG00000158553	Transcript	ENST00000429945.1	protein_coding
rs2526011	17:42288128-42288128	intron_variant	MODIFIER	UBTF	ENSG00000108312	Transcript	ENST00000302904.4	protein_coding
rs2526011	17:42288128-42288128	intron_variant	MODIFIER	UBTF	ENSG00000108312	Transcript	ENST00000302904.4	protein_coding
rs2526011	17:42288128-42288128	intron_variant	MODIFIER	UBTF	ENSG00000108312	Transcript	ENST00000302904.4	protein_coding
rs2526011	17:42288128-42288128	intron_variant	MODIFIER	UBTF	ENSG00000108312	Transcript	ENST00000343638.5	protein_coding
rs2526011	17:42288128-42288128	intron_variant	MODIFIER	UBTF	ENSG00000108312	Transcript	ENST00000343638.5	protein_coding
rs2526011	17:42288128-42288128	intron_variant	MODIFIER	UBTF	ENSG00000108312	Transcript	ENST00000343638.5	protein_coding
rs2526011	17:42288128-42288128	intron_variant	MODIFIER	UBTF	ENSG00000108312	Transcript	ENST00000393606.3	protein_coding
rs2526011	17:42288128-42288128	intron_variant	MODIFIER	UBTF	ENSG00000108312	Transcript	ENST00000393606.3	protein_coding
rs2526011	17:42288128-42288128	intron_variant	MODIFIER	UBTF	ENSG00000108312	Transcript	ENST00000393606.3	protein_coding
rs2526011	17:42288128-42288128	intron_variant	MODIFIER	UBTF	ENSG00000108312	Transcript	ENST00000436088.1	protein_coding
rs2526011	17:42288128-42288128	intron_variant	MODIFIER	UBTF	ENSG00000108312	Transcript	ENST00000436088.1	protein_coding
rs2526011	17:42288128-42288128	intron_variant	MODIFIER	UBTF	ENSG00000108312	Transcript	ENST00000436088.1	protein_coding
rs2526011	17:42288128-42288128	intron_variant	MODIFIER	UBTF	ENSG00000108312	Transcript	ENST00000526094.1	protein_coding
rs2526011	17:42288128-42288128	intron_variant	MODIFIER	UBTF	ENSG00000108312	Transcript	ENST00000526094.1	protein_coding
rs2526011	17:42288128-42288128	intron_variant	MODIFIER	UBTF	ENSG00000108312	Transcript	ENST00000526094.1	protein_coding
rs2526011	17:42288128-42288128	intron_variant	MODIFIER	UBTF	ENSG00000108312	Transcript	ENST00000527034.1	protein_coding
rs2526011	17:42288128-42288128	intron_variant	MODIFIER	UBTF	ENSG00000108312	Transcript	ENST00000527034.1	protein_coding
rs2526011	17:42288128-42288128	intron_variant	MODIFIER	UBTF	ENSG00000108312	Transcript	ENST00000527034.1	protein_coding
rs2526011	17:42288128-42288128	downstream_gene_variant	MODIFIER	UBTF	ENSG00000108312	Transcript	ENST00000529042.1	retained_intron
rs2526011	17:42288128-42288128	downstream_gene_variant	MODIFIER	UBTF	ENSG00000108312	Transcript	ENST00000529042.1	retained_intron
rs2526011	17:42288128-42288128	downstream_gene_variant	MODIFIER	UBTF	ENSG00000108312	Transcript	ENST00000529042.1	retained_intron
rs2526011	17:42288128-42288128	intron_variant	MODIFIER	UBTF	ENSG00000108312	Transcript	ENST00000529373.1	protein_coding
rs2526011	17:42288128-42288128	intron_variant	MODIFIER	UBTF	ENSG00000108312	Transcript	ENST00000529373.1	protein_coding
rs2526011	17:42288128-42288128	intron_variant	MODIFIER	UBTF	ENSG00000108312	Transcript	ENST00000529373.1	protein_coding
rs2526011	17:42288128-42288128	intron_variant	MODIFIER	UBTF	ENSG00000108312	Transcript	ENST00000529383.1	protein_coding
rs2526011	17:42288128-42288128	intron_variant	MODIFIER	UBTF	ENSG00000108312	Transcript	ENST00000529383.1	protein_coding
rs2526011	17:42288128-42288128	intron_variant	MODIFIER	UBTF	ENSG00000108312	Transcript	ENST00000529383.1	protein_coding
rs2526011	17:42288128-42288128	upstream_gene_variant	MODIFIER	UBTF	ENSG00000108312	Transcript	ENST00000529947.1	nonsense_mediated_decay
rs2526011	17:42288128-42288128	upstream_gene_variant	MODIFIER	UBTF	ENSG00000108312	Transcript	ENST00000529947.1	nonsense_mediated_decay
rs2526011	17:42288128-42288128	upstream_gene_variant	MODIFIER	UBTF	ENSG00000108312	Transcript	ENST00000529947.1	nonsense_mediated_decay
rs2526011	17:42288128-42288128	downstream_gene_variant	MODIFIER	UBTF	ENSG00000108312	Transcript	ENST00000530828.1	protein_coding
rs2526011	17:42288128-42288128	downstream_gene_variant	MODIFIER	UBTF	ENSG00000108312	Transcript	ENST00000530828.1	protein_coding
rs2526011	17:42288128-42288128	downstream_gene_variant	MODIFIER	UBTF	ENSG00000108312	Transcript	ENST00000530828.1	protein_coding
rs2526011	17:42288128-42288128	upstream_gene_variant	MODIFIER	UBTF	ENSG00000108312	Transcript	ENST00000531368.1	retained_intron
rs2526011	17:42288128-42288128	upstream_gene_variant	MODIFIER	UBTF	ENSG00000108312	Transcript	ENST00000531368.1	retained_intron
rs2526011	17:42288128-42288128	upstream_gene_variant	MODIFIER	UBTF	ENSG00000108312	Transcript	ENST00000531368.1	retained_intron
rs2526011	17:42288128-42288128	intron_variant	MODIFIER	UBTF	ENSG00000108312	Transcript	ENST00000533177.1	protein_coding
rs2526011	17:42288128-42288128	intron_variant	MODIFIER	UBTF	ENSG00000108312	Transcript	ENST00000533177.1	protein_coding
rs2526011	17:42288128-42288128	intron_variant	MODIFIER	UBTF	ENSG00000108312	Transcript	ENST00000533177.1	protein_coding
rs2526011	17:42288128-42288128	downstream_gene_variant	MODIFIER	UBTF	ENSG00000108312	Transcript	ENST00000537550.1	processed_transcript
rs2526011	17:42288128-42288128	downstream_gene_variant	MODIFIER	UBTF	ENSG00000108312	Transcript	ENST00000537550.1	processed_transcript
rs2526011	17:42288128-42288128	downstream_gene_variant	MODIFIER	UBTF	ENSG00000108312	Transcript	ENST00000537550.1	processed_transcript
rs2526011	17:42288128-42288128	intron_variant,non_coding_transcript_variant	MODIFIER	CTB-175E5.7	ENSG00000267394	Transcript	ENST00000586560.1	antisense
rs2526011	17:42288128-42288128	intron_variant,non_coding_transcript_variant	MODIFIER	CTB-175E5.7	ENSG00000267394	Transcript	ENST00000586560.1	antisense
rs2526011	17:42288128-42288128	intron_variant,non_coding_transcript_variant	MODIFIER	CTB-175E5.7	ENSG00000267394	Transcript	ENST00000586560.1	antisense
rs2526011	17:42288128-42288128	regulatory_region_variant	MODIFIER	-	-	RegulatoryFeature	ENSR00001128361	CTCF_binding_site
rs2526011	17:42288128-42288128	regulatory_region_variant	MODIFIER	-	-	RegulatoryFeature	ENSR00001128361	CTCF_binding_site
rs2526011	17:42288128-42288128	regulatory_region_variant	MODIFIER	-	-	RegulatoryFeature	ENSR00001128361	CTCF_binding_site
rs2615486	4:88522928-88522928	intron_variant,non_coding_transcript_variant	MODIFIER	RP11-742B18.1	ENSG00000249001	Transcript	ENST00000506480.1	antisense
rs2615486	4:88522928-88522928	intron_variant,non_coding_transcript_variant	MODIFIER	RP11-742B18.1	ENSG00000249001	Transcript	ENST00000506480.1	antisense
rs2615486	4:88522928-88522928	intron_variant,non_coding_transcript_variant	MODIFIER	RP11-742B18.1	ENSG00000249001	Transcript	ENST00000506480.1	antisense
rs2622609	4:89088475-89088475	downstream_gene_variant	MODIFIER	RP11-147K6.1	ENSG00000241853	Transcript	ENST00000471148.1	processed_pseudogene
rs2622609	4:89088475-89088475	downstream_gene_variant	MODIFIER	RP11-147K6.1	ENSG00000241853	Transcript	ENST00000471148.1	processed_pseudogene
rs2622609	4:89088475-89088475	downstream_gene_variant	MODIFIER	RP11-147K6.1	ENSG00000241853	Transcript	ENST00000471148.1	processed_pseudogene
rs2622609	4:89088475-89088475	intron_variant	MODIFIER	ABCG2	ENSG00000118777	Transcript	ENST00000515655.1	protein_coding
rs2622609	4:89088475-89088475	intron_variant	MODIFIER	ABCG2	ENSG00000118777	Transcript	ENST00000515655.1	protein_coding
rs2622609	4:89088475-89088475	intron_variant	MODIFIER	ABCG2	ENSG00000118777	Transcript	ENST00000515655.1	protein_coding
rs2690111	6:25327427-25327427	intron_variant	MODIFIER	LRRC16A	ENSG00000079691	Transcript	ENST00000329474.6	protein_coding
rs2690111	6:25327427-25327427	intron_variant	MODIFIER	LRRC16A	ENSG00000079691	Transcript	ENST00000377969.3	protein_coding
rs2690111	6:25327427-25327427	intron_variant,non_coding_transcript_variant	MODIFIER	LRRC16A	ENSG00000079691	Transcript	ENST00000461945.1	processed_transcript
rs2690111	6:25327427-25327427	regulatory_region_variant	MODIFIER	-	-	RegulatoryFeature	ENSR00001357441	enhancer
rs273594	11:30876113-30876113	intron_variant,NMD_transcript_variant	MODIFIER	DCDC1	ENSG00000170959	Transcript	ENST00000444572.2	nonsense_mediated_decay
rs273594	11:30876113-30876113	intron_variant,NMD_transcript_variant	MODIFIER	DCDC1	ENSG00000170959	Transcript	ENST00000444572.2	nonsense_mediated_decay
rs2802456	6:6991488-6991488	upstream_gene_variant	MODIFIER	RP11-556O15.1	ENSG00000203498	Transcript	ENST00000423568.1	lincRNA
rs2802456	6:6991488-6991488	upstream_gene_variant	MODIFIER	RP11-556O15.1	ENSG00000203498	Transcript	ENST00000423568.1	lincRNA
rs2802456	6:6991488-6991488	upstream_gene_variant	MODIFIER	RP11-556O15.1	ENSG00000203498	Transcript	ENST00000423568.1	lincRNA
rs2835345	21:37801434-37801434	upstream_gene_variant	MODIFIER	AP000695.6	ENSG00000230479	Transcript	ENST00000429588.1	antisense
rs2835345	21:37801434-37801434	upstream_gene_variant	MODIFIER	AP000695.6	ENSG00000230479	Transcript	ENST00000429588.1	antisense
rs28367771	6:31295839-31295839	intergenic_variant	MODIFIER	-	-	-	-	-
rs28367771	HSCHR6_MHC_QBL:31285916-31285916	intergenic_variant	MODIFIER	-	-	-	-	-
rs28367771	HSCHR6_MHC_SSTO:31288698-31288698	intergenic_variant	MODIFIER	-	-	-	-	-
rs28650790	5:55861464-55861464	intron_variant	MODIFIER	AC022431.2	ENSG00000225940	Transcript	ENST00000438651.1	protein_coding
rs28650790	5:55861464-55861464	regulatory_region_variant	MODIFIER	-	-	RegulatoryFeature	ENSR00000180920	enhancer
rs2869683	4:88604355-88604355	non_coding_transcript_exon_variant	MODIFIER	RP11-742B18.1	ENSG00000249001	Transcript	ENST00000503993.1	antisense
rs2869683	4:88604355-88604355	intron_variant,non_coding_transcript_variant	MODIFIER	RP11-742B18.1	ENSG00000249001	Transcript	ENST00000506480.1	antisense
rs28893510	6:29536358-29536358	intron_variant	MODIFIER	GABBR1	ENSG00000204681	Transcript	ENST00000355973.3	protein_coding
rs28893510	6:29536358-29536358	intron_variant	MODIFIER	GABBR1	ENSG00000204681	Transcript	ENST00000355973.3	protein_coding
rs28893510	HSCHR6_MHC_APD:29536471-29536471	intron_variant	MODIFIER	GABBR1	ENSG00000232569	Transcript	ENST00000449163.1	protein_coding
rs28893510	HSCHR6_MHC_APD:29536471-29536471	intron_variant	MODIFIER	GABBR1	ENSG00000232569	Transcript	ENST00000449163.1	protein_coding
rs28893510	HSCHR6_MHC_COX:29532963-29532963	intron_variant	MODIFIER	GABBR1	ENSG00000232632	Transcript	ENST00000438094.1	protein_coding
rs28893510	HSCHR6_MHC_COX:29532963-29532963	intron_variant	MODIFIER	GABBR1	ENSG00000232632	Transcript	ENST00000438094.1	protein_coding
rs28893510	HSCHR6_MHC_DBB:29536318-29536318	intron_variant	MODIFIER	GABBR1	ENSG00000237112	Transcript	ENST00000417759.1	protein_coding
rs28893510	HSCHR6_MHC_DBB:29536318-29536318	intron_variant	MODIFIER	GABBR1	ENSG00000237112	Transcript	ENST00000417759.1	protein_coding
rs28893510	HSCHR6_MHC_MANN:29535984-29535984	intron_variant	MODIFIER	GABBR1	ENSG00000237051	Transcript	ENST00000448754.1	protein_coding
rs28893510	HSCHR6_MHC_MANN:29535984-29535984	intron_variant	MODIFIER	GABBR1	ENSG00000237051	Transcript	ENST00000448754.1	protein_coding
rs28893510	HSCHR6_MHC_MCF:29536160-29536160	intron_variant	MODIFIER	GABBR1	ENSG00000206466	Transcript	ENST00000383543.3	protein_coding
rs28893510	HSCHR6_MHC_MCF:29536160-29536160	intron_variant	MODIFIER	GABBR1	ENSG00000206466	Transcript	ENST00000383543.3	protein_coding
rs28893510	HSCHR6_MHC_QBL:29536292-29536292	intron_variant	MODIFIER	GABBR1	ENSG00000206511	Transcript	ENST00000383639.2	protein_coding
rs28893510	HSCHR6_MHC_QBL:29536292-29536292	intron_variant	MODIFIER	GABBR1	ENSG00000206511	Transcript	ENST00000383639.2	protein_coding
rs34622620	3:47418971-47418971	upstream_gene_variant	MODIFIER	PTPN23	ENSG00000076201	Transcript	ENST00000265562.4	protein_coding
rs34622620	3:47418971-47418971	upstream_gene_variant	MODIFIER	PTPN23	ENSG00000076201	Transcript	ENST00000431726.1	protein_coding
rs34622620	3:47418971-47418971	upstream_gene_variant	MODIFIER	PTPN23	ENSG00000076201	Transcript	ENST00000456221.1	protein_coding
rs34622620	3:47418971-47418971	upstream_gene_variant	MODIFIER	PTPN23	ENSG00000076201	Transcript	ENST00000462998.1	retained_intron
rs34622620	3:47418971-47418971	downstream_gene_variant	MODIFIER	RP11-708J19.1	ENSG00000260236	Transcript	ENST00000568593.1	antisense
rs34622620	3:47418971-47418971	upstream_gene_variant	MODIFIER	PTPN23	ENSG00000076201	Transcript	ENST00000602307.1	nonsense_mediated_decay
rs35172105	9:33177047-33177047	intron_variant,non_coding_transcript_variant	MODIFIER	RP11-326F20.5	ENSG00000233554	Transcript	ENST00000426270.1	antisense
rs35172105	9:33177047-33177047	intron_variant,non_coding_transcript_variant	MODIFIER	RP11-326F20.5	ENSG00000233554	Transcript	ENST00000442432.1	antisense
rs35172105	9:33177047-33177047	downstream_gene_variant	MODIFIER	RNU4ATAC15P	ENSG00000252224	Transcript	ENST00000516415.1	snRNA
rs35172105	9:33177047-33177047	regulatory_region_variant	MODIFIER	-	-	RegulatoryFeature	ENSR00001751817	enhancer
rs35979024	6:6968890-6968890	regulatory_region_variant	MODIFIER	-	-	RegulatoryFeature	ENSR00001353499	enhancer
rs35979024	6:6968890-6968890	intergenic_variant	MODIFIER	-	-	-	-	-
rs3731503	3:48225509-48225509	intron_variant	MODIFIER	CDC25A	ENSG00000164045	Transcript	ENST00000302506.3	protein_coding
rs3731503	3:48225509-48225509	intron_variant	MODIFIER	CDC25A	ENSG00000164045	Transcript	ENST00000351231.3	protein_coding
rs3731503	3:48225509-48225509	downstream_gene_variant	MODIFIER	NDUFB1P1	ENSG00000231884	Transcript	ENST00000435191.1	processed_pseudogene
rs3731503	3:48225509-48225509	intron_variant	MODIFIER	CDC25A	ENSG00000164045	Transcript	ENST00000437972.1	protein_coding
rs3731503	3:48225509-48225509	intron_variant	MODIFIER	CDC25A	ENSG00000164045	Transcript	ENST00000443342.1	protein_coding
rs3731503	3:48225509-48225509	downstream_gene_variant	MODIFIER	RNU7-128P	ENSG00000253056	Transcript	ENST00000517247.1	snRNA
rs3731581	2:32620722-32620722	intron_variant	MODIFIER	BIRC6	ENSG00000115760	Transcript	ENST00000421745.2	protein_coding
rs3731581	2:32620722-32620722	intron_variant,non_coding_transcript_variant	MODIFIER	BIRC6	ENSG00000115760	Transcript	ENST00000466527.1	retained_intron
rs3735817	8:11607352-11607352	intron_variant	MODIFIER	GATA4	ENSG00000136574	Transcript	ENST00000335135.4	protein_coding
rs3735817	8:11607352-11607352	intron_variant	MODIFIER	GATA4	ENSG00000136574	Transcript	ENST00000335135.4	protein_coding
rs3735817	8:11607352-11607352	intron_variant	MODIFIER	GATA4	ENSG00000136574	Transcript	ENST00000526716.1	protein_coding
rs3735817	8:11607352-11607352	intron_variant	MODIFIER	GATA4	ENSG00000136574	Transcript	ENST00000526716.1	protein_coding
rs3735817	8:11607352-11607352	intron_variant	MODIFIER	GATA4	ENSG00000136574	Transcript	ENST00000528712.1	protein_coding
rs3735817	8:11607352-11607352	intron_variant	MODIFIER	GATA4	ENSG00000136574	Transcript	ENST00000528712.1	protein_coding
rs3735817	8:11607352-11607352	intron_variant	MODIFIER	GATA4	ENSG00000136574	Transcript	ENST00000532059.1	protein_coding
rs3735817	8:11607352-11607352	intron_variant	MODIFIER	GATA4	ENSG00000136574	Transcript	ENST00000532059.1	protein_coding
rs377160	21:37925402-37925402	intron_variant	MODIFIER	CLDN14	ENSG00000159261	Transcript	ENST00000342108.2	protein_coding
rs377160	21:37925402-37925402	intron_variant	MODIFIER	CLDN14	ENSG00000159261	Transcript	ENST00000342108.2	protein_coding
rs3789576	1:50945526-50945526	intron_variant	MODIFIER	FAF1	ENSG00000185104	Transcript	ENST00000371778.4	protein_coding
rs3789576	1:50945526-50945526	intron_variant	MODIFIER	FAF1	ENSG00000185104	Transcript	ENST00000396153.2	protein_coding
rs3789576	1:50945526-50945526	intron_variant,NMD_transcript_variant	MODIFIER	FAF1	ENSG00000185104	Transcript	ENST00000494400.1	nonsense_mediated_decay
rs3789576	1:50945526-50945526	intron_variant	MODIFIER	FAF1	ENSG00000185104	Transcript	ENST00000545823.1	protein_coding
rs3799504	6:7248212-7248212	intron_variant	MODIFIER	RREB1	ENSG00000124782	Transcript	ENST00000334984.6	protein_coding
rs3799504	6:7248212-7248212	intron_variant	MODIFIER	RREB1	ENSG00000124782	Transcript	ENST00000334984.6	protein_coding
rs3799504	6:7248212-7248212	intron_variant	MODIFIER	RREB1	ENSG00000124782	Transcript	ENST00000349384.6	protein_coding
rs3799504	6:7248212-7248212	intron_variant	MODIFIER	RREB1	ENSG00000124782	Transcript	ENST00000349384.6	protein_coding
rs3799504	6:7248212-7248212	intron_variant	MODIFIER	RREB1	ENSG00000124782	Transcript	ENST00000379933.3	protein_coding
rs3799504	6:7248212-7248212	intron_variant	MODIFIER	RREB1	ENSG00000124782	Transcript	ENST00000379933.3	protein_coding
rs3799504	6:7248212-7248212	intron_variant	MODIFIER	RREB1	ENSG00000124782	Transcript	ENST00000379938.2	protein_coding
rs3799504	6:7248212-7248212	intron_variant	MODIFIER	RREB1	ENSG00000124782	Transcript	ENST00000379938.2	protein_coding
rs3852788	16:72225786-72225786	intergenic_variant	MODIFIER	-	-	-	-	-
rs4148152	4:89060909-89060909	intron_variant	MODIFIER	ABCG2	ENSG00000118777	Transcript	ENST00000237612.3	protein_coding
rs4148152	4:89060909-89060909	intron_variant	MODIFIER	ABCG2	ENSG00000118777	Transcript	ENST00000503830.1	protein_coding
rs4148152	4:89060909-89060909	intron_variant	MODIFIER	ABCG2	ENSG00000118777	Transcript	ENST00000505480.1	protein_coding
rs4148152	4:89060909-89060909	intron_variant	MODIFIER	ABCG2	ENSG00000118777	Transcript	ENST00000515655.1	protein_coding
rs4314881	1:210463006-210463006	intergenic_variant	MODIFIER	-	-	-	-	-
rs4478147	4:87473776-87473776	intron_variant	MODIFIER	MAPK10	ENSG00000109339	Transcript	ENST00000502302.1	protein_coding
rs4478147	4:87473776-87473776	intron_variant	MODIFIER	MAPK10	ENSG00000109339	Transcript	ENST00000502302.1	protein_coding
rs4478147	4:87473776-87473776	intron_variant,non_coding_transcript_variant	MODIFIER	MAPK10	ENSG00000109339	Transcript	ENST00000512046.1	processed_transcript
rs4478147	4:87473776-87473776	intron_variant,non_coding_transcript_variant	MODIFIER	MAPK10	ENSG00000109339	Transcript	ENST00000512046.1	processed_transcript
rs4478147	4:87473776-87473776	intron_variant	MODIFIER	MAPK10	ENSG00000109339	Transcript	ENST00000513186.1	protein_coding
rs4478147	4:87473776-87473776	intron_variant	MODIFIER	MAPK10	ENSG00000109339	Transcript	ENST00000513186.1	protein_coding
rs4478147	4:87473776-87473776	intron_variant,non_coding_transcript_variant	MODIFIER	MAPK10	ENSG00000109339	Transcript	ENST00000513839.1	processed_transcript
rs4478147	4:87473776-87473776	intron_variant,non_coding_transcript_variant	MODIFIER	MAPK10	ENSG00000109339	Transcript	ENST00000513839.1	processed_transcript
rs4478147	4:87473776-87473776	regulatory_region_variant	MODIFIER	-	-	RegulatoryFeature	ENSR00001299762	open_chromatin_region
rs4478147	4:87473776-87473776	regulatory_region_variant	MODIFIER	-	-	RegulatoryFeature	ENSR00001299762	open_chromatin_region
rs4563439	3:49383779-49383779	intergenic_variant	MODIFIER	-	-	-	-	-
rs4563439	3:49383779-49383779	intergenic_variant	MODIFIER	-	-	-	-	-
rs4712888	6:25147518-25147518	intron_variant,non_coding_transcript_variant	MODIFIER	CMAHP	ENSG00000168405	Transcript	ENST00000424282.2	unitary_pseudogene
rs4712888	6:25147518-25147518	intron_variant,non_coding_transcript_variant	MODIFIER	CMAHP	ENSG00000168405	Transcript	ENST00000424282.2	unitary_pseudogene
rs4712888	6:25147518-25147518	intron_variant,non_coding_transcript_variant	MODIFIER	CMAHP	ENSG00000168405	Transcript	ENST00000458373.1	processed_transcript
rs4712888	6:25147518-25147518	intron_variant,non_coding_transcript_variant	MODIFIER	CMAHP	ENSG00000168405	Transcript	ENST00000458373.1	processed_transcript
rs4712888	6:25147518-25147518	regulatory_region_variant	MODIFIER	-	-	RegulatoryFeature	ENSR00001357389	enhancer
rs4712888	6:25147518-25147518	regulatory_region_variant	MODIFIER	-	-	RegulatoryFeature	ENSR00001357389	enhancer
rs4712888	6:25147518-25147518	TF_binding_site_variant	MODIFIER	-	-	MotifFeature	ENSM00528093948	-
rs4712888	6:25147518-25147518	TF_binding_site_variant	MODIFIER	-	-	MotifFeature	ENSM00528093948	-
rs4712888	6:25147518-25147518	TF_binding_site_variant	MODIFIER	-	-	MotifFeature	ENSM00527901214	-
rs4712888	6:25147518-25147518	TF_binding_site_variant	MODIFIER	-	-	MotifFeature	ENSM00527901214	-
rs4805017	19:33433801-33433801	intron_variant	MODIFIER	CEP89	ENSG00000121289	Transcript	ENST00000305768.5	protein_coding
rs4805017	19:33433801-33433801	intron_variant,NMD_transcript_variant	MODIFIER	CEP89	ENSG00000121289	Transcript	ENST00000586984.2	nonsense_mediated_decay
rs4805017	19:33433801-33433801	intron_variant	MODIFIER	CEP89	ENSG00000121289	Transcript	ENST00000590597.2	protein_coding
rs4805017	19:33433801-33433801	intron_variant,NMD_transcript_variant	MODIFIER	CEP89	ENSG00000121289	Transcript	ENST00000591698.1	nonsense_mediated_decay
rs4805017	19:33433801-33433801	intron_variant	MODIFIER	CEP89	ENSG00000121289	Transcript	ENST00000593276.2	protein_coding
rs491465	11:64830949-64830949	upstream_gene_variant	MODIFIER	NAALADL1	ENSG00000168060	Transcript	ENST00000339885.2	protein_coding
rs491465	11:64830949-64830949	upstream_gene_variant	MODIFIER	NAALADL1	ENSG00000168060	Transcript	ENST00000339885.2	protein_coding
rs491465	11:64830949-64830949	upstream_gene_variant	MODIFIER	NAALADL1	ENSG00000168060	Transcript	ENST00000339885.2	protein_coding
rs491465	11:64830949-64830949	upstream_gene_variant	MODIFIER	NAALADL1	ENSG00000168060	Transcript	ENST00000340252.4	protein_coding
rs491465	11:64830949-64830949	upstream_gene_variant	MODIFIER	NAALADL1	ENSG00000168060	Transcript	ENST00000340252.4	protein_coding
rs491465	11:64830949-64830949	upstream_gene_variant	MODIFIER	NAALADL1	ENSG00000168060	Transcript	ENST00000340252.4	protein_coding
rs491465	11:64830949-64830949	upstream_gene_variant	MODIFIER	NAALADL1	ENSG00000168060	Transcript	ENST00000355369.2	protein_coding
rs491465	11:64830949-64830949	upstream_gene_variant	MODIFIER	NAALADL1	ENSG00000168060	Transcript	ENST00000355369.2	protein_coding
rs491465	11:64830949-64830949	upstream_gene_variant	MODIFIER	NAALADL1	ENSG00000168060	Transcript	ENST00000355369.2	protein_coding
rs491465	11:64830949-64830949	upstream_gene_variant	MODIFIER	NAALADL1	ENSG00000168060	Transcript	ENST00000355721.3	protein_coding
rs491465	11:64830949-64830949	upstream_gene_variant	MODIFIER	NAALADL1	ENSG00000168060	Transcript	ENST00000355721.3	protein_coding
rs491465	11:64830949-64830949	upstream_gene_variant	MODIFIER	NAALADL1	ENSG00000168060	Transcript	ENST00000355721.3	protein_coding
rs491465	11:64830949-64830949	upstream_gene_variant	MODIFIER	NAALADL1	ENSG00000168060	Transcript	ENST00000356632.3	protein_coding
rs491465	11:64830949-64830949	upstream_gene_variant	MODIFIER	NAALADL1	ENSG00000168060	Transcript	ENST00000356632.3	protein_coding
rs491465	11:64830949-64830949	upstream_gene_variant	MODIFIER	NAALADL1	ENSG00000168060	Transcript	ENST00000356632.3	protein_coding
rs491465	11:64830949-64830949	upstream_gene_variant	MODIFIER	NAALADL1	ENSG00000168060	Transcript	ENST00000358658.3	protein_coding
rs491465	11:64830949-64830949	upstream_gene_variant	MODIFIER	NAALADL1	ENSG00000168060	Transcript	ENST00000358658.3	protein_coding
rs491465	11:64830949-64830949	upstream_gene_variant	MODIFIER	NAALADL1	ENSG00000168060	Transcript	ENST00000358658.3	protein_coding
rs491465	11:64830949-64830949	downstream_gene_variant	MODIFIER	CDCA5	ENSG00000146670	Transcript	ENST00000438878.1	protein_coding
rs491465	11:64830949-64830949	downstream_gene_variant	MODIFIER	CDCA5	ENSG00000146670	Transcript	ENST00000438878.1	protein_coding
rs491465	11:64830949-64830949	downstream_gene_variant	MODIFIER	CDCA5	ENSG00000146670	Transcript	ENST00000438878.1	protein_coding
rs491465	11:64830949-64830949	downstream_gene_variant	MODIFIER	CDCA5	ENSG00000146670	Transcript	ENST00000525464.1	protein_coding
rs491465	11:64830949-64830949	downstream_gene_variant	MODIFIER	CDCA5	ENSG00000146670	Transcript	ENST00000525464.1	protein_coding
rs491465	11:64830949-64830949	downstream_gene_variant	MODIFIER	CDCA5	ENSG00000146670	Transcript	ENST00000525464.1	protein_coding
rs491465	11:64830949-64830949	upstream_gene_variant	MODIFIER	NAALADL1	ENSG00000168060	Transcript	ENST00000528977.1	retained_intron
rs491465	11:64830949-64830949	upstream_gene_variant	MODIFIER	NAALADL1	ENSG00000168060	Transcript	ENST00000528977.1	retained_intron
rs491465	11:64830949-64830949	upstream_gene_variant	MODIFIER	NAALADL1	ENSG00000168060	Transcript	ENST00000528977.1	retained_intron
rs491465	11:64830949-64830949	upstream_gene_variant	MODIFIER	NAALADL1	ENSG00000168060	Transcript	ENST00000529274.1	retained_intron
rs491465	11:64830949-64830949	upstream_gene_variant	MODIFIER	NAALADL1	ENSG00000168060	Transcript	ENST00000529274.1	retained_intron
rs491465	11:64830949-64830949	upstream_gene_variant	MODIFIER	NAALADL1	ENSG00000168060	Transcript	ENST00000529274.1	retained_intron
rs491465	11:64830949-64830949	downstream_gene_variant	MODIFIER	CDCA5	ENSG00000146670	Transcript	ENST00000529290.1	protein_coding
rs491465	11:64830949-64830949	downstream_gene_variant	MODIFIER	CDCA5	ENSG00000146670	Transcript	ENST00000529290.1	protein_coding
rs491465	11:64830949-64830949	downstream_gene_variant	MODIFIER	CDCA5	ENSG00000146670	Transcript	ENST00000529290.1	protein_coding
rs491465	11:64830949-64830949	downstream_gene_variant	MODIFIER	CDCA5	ENSG00000146670	Transcript	ENST00000533015.1	retained_intron
rs491465	11:64830949-64830949	downstream_gene_variant	MODIFIER	CDCA5	ENSG00000146670	Transcript	ENST00000533015.1	retained_intron
rs491465	11:64830949-64830949	downstream_gene_variant	MODIFIER	CDCA5	ENSG00000146670	Transcript	ENST00000533015.1	retained_intron
rs491465	11:64830949-64830949	regulatory_region_variant	MODIFIER	-	-	RegulatoryFeature	ENSR00001536124	enhancer
rs491465	11:64830949-64830949	regulatory_region_variant	MODIFIER	-	-	RegulatoryFeature	ENSR00001536124	enhancer
rs491465	11:64830949-64830949	regulatory_region_variant	MODIFIER	-	-	RegulatoryFeature	ENSR00001536124	enhancer
rs4959416	6:6990674-6990674	upstream_gene_variant	MODIFIER	RP11-556O15.1	ENSG00000203498	Transcript	ENST00000423568.1	lincRNA
rs4959416	6:6990674-6990674	upstream_gene_variant	MODIFIER	RP11-556O15.1	ENSG00000203498	Transcript	ENST00000423568.1	lincRNA
rs57331401	1:51451372-51451372	intergenic_variant	MODIFIER	-	-	-	-	-
rs589030	11:64031798-64031798	intron_variant	MODIFIER	PLCB3	ENSG00000149782	Transcript	ENST00000279230.6	protein_coding
rs589030	11:64031798-64031798	intron_variant	MODIFIER	PLCB3	ENSG00000149782	Transcript	ENST00000279230.6	protein_coding
rs589030	11:64031798-64031798	intron_variant	MODIFIER	PLCB3	ENSG00000149782	Transcript	ENST00000325234.5	protein_coding
rs589030	11:64031798-64031798	intron_variant	MODIFIER	PLCB3	ENSG00000149782	Transcript	ENST00000325234.5	protein_coding
rs589030	11:64031798-64031798	intron_variant,non_coding_transcript_variant	MODIFIER	PLCB3	ENSG00000149782	Transcript	ENST00000536243.1	retained_intron
rs589030	11:64031798-64031798	intron_variant,non_coding_transcript_variant	MODIFIER	PLCB3	ENSG00000149782	Transcript	ENST00000536243.1	retained_intron
rs589030	11:64031798-64031798	intron_variant	MODIFIER	PLCB3	ENSG00000149782	Transcript	ENST00000540288.1	protein_coding
rs589030	11:64031798-64031798	intron_variant	MODIFIER	PLCB3	ENSG00000149782	Transcript	ENST00000540288.1	protein_coding
rs6040061	20:10640306-10640306	intron_variant	MODIFIER	JAG1	ENSG00000101384	Transcript	ENST00000254958.5	protein_coding
rs6040061	20:10640306-10640306	intron_variant	MODIFIER	JAG1	ENSG00000101384	Transcript	ENST00000254958.5	protein_coding
rs6040061	20:10640306-10640306	intron_variant	MODIFIER	JAG1	ENSG00000101384	Transcript	ENST00000254958.5	protein_coding
rs6040061	20:10640306-10640306	intron_variant	MODIFIER	JAG1	ENSG00000101384	Transcript	ENST00000423891.2	protein_coding
rs6040061	20:10640306-10640306	intron_variant	MODIFIER	JAG1	ENSG00000101384	Transcript	ENST00000423891.2	protein_coding
rs6040061	20:10640306-10640306	intron_variant	MODIFIER	JAG1	ENSG00000101384	Transcript	ENST00000423891.2	protein_coding
rs6040061	20:10640306-10640306	regulatory_region_variant	MODIFIER	-	-	RegulatoryFeature	ENSR00001639546	enhancer
rs6040061	20:10640306-10640306	regulatory_region_variant	MODIFIER	-	-	RegulatoryFeature	ENSR00001639546	enhancer
rs6040061	20:10640306-10640306	regulatory_region_variant	MODIFIER	-	-	RegulatoryFeature	ENSR00001639546	enhancer
rs60507951	19:33544187-33544187	intron_variant	MODIFIER	RHPN2	ENSG00000131941	Transcript	ENST00000254260.3	protein_coding
rs60507951	19:33544187-33544187	intron_variant	MODIFIER	RHPN2	ENSG00000131941	Transcript	ENST00000400226.4	protein_coding
rs60507951	19:33544187-33544187	downstream_gene_variant	MODIFIER	CTC-461H2.2	ENSG00000267611	Transcript	ENST00000587471.1	processed_pseudogene
rs60507951	19:33544187-33544187	intron_variant,NMD_transcript_variant	MODIFIER	RHPN2	ENSG00000131941	Transcript	ENST00000588388.1	nonsense_mediated_decay
rs60507951	19:33544187-33544187	regulatory_region_variant	MODIFIER	-	-	RegulatoryFeature	ENSR00001159744	enhancer
rs6142046	20:32514061-32514061	regulatory_region_variant	MODIFIER	-	-	RegulatoryFeature	ENSR00001946694	enhancer
rs6142046	20:32514061-32514061	regulatory_region_variant	MODIFIER	-	-	RegulatoryFeature	ENSR00001946694	enhancer
rs6142046	20:32514061-32514061	intergenic_variant	MODIFIER	-	-	-	-	-
rs6142046	20:32514061-32514061	intergenic_variant	MODIFIER	-	-	-	-	-
rs62007684	14:103894223-103894223	intron_variant	MODIFIER	MARK3	ENSG00000075413	Transcript	ENST00000216288.7	protein_coding
rs62007684	14:103894223-103894223	intron_variant	MODIFIER	MARK3	ENSG00000075413	Transcript	ENST00000303622.9	protein_coding
rs62007684	14:103894223-103894223	intron_variant	MODIFIER	MARK3	ENSG00000075413	Transcript	ENST00000335102.5	protein_coding
rs62007684	14:103894223-103894223	intron_variant	MODIFIER	MARK3	ENSG00000075413	Transcript	ENST00000416682.2	protein_coding
rs62007684	14:103894223-103894223	intron_variant	MODIFIER	MARK3	ENSG00000075413	Transcript	ENST00000429436.2	protein_coding
rs62007684	14:103894223-103894223	intron_variant	MODIFIER	MARK3	ENSG00000075413	Transcript	ENST00000440884.3	protein_coding
rs62007684	14:103894223-103894223	intron_variant	MODIFIER	MARK3	ENSG00000075413	Transcript	ENST00000553942.1	protein_coding
rs62007684	14:103894223-103894223	intron_variant,non_coding_transcript_variant	MODIFIER	MARK3	ENSG00000075413	Transcript	ENST00000558223.1	retained_intron
rs62007684	14:103894223-103894223	intron_variant,non_coding_transcript_variant	MODIFIER	MARK3	ENSG00000075413	Transcript	ENST00000558698.1	processed_transcript
rs62007684	14:103894223-103894223	intron_variant,non_coding_transcript_variant	MODIFIER	MARK3	ENSG00000075413	Transcript	ENST00000559268.1	processed_transcript
rs62007684	14:103894223-103894223	intron_variant,non_coding_transcript_variant	MODIFIER	MARK3	ENSG00000075413	Transcript	ENST00000559328.1	processed_transcript
rs62007684	14:103894223-103894223	intron_variant	MODIFIER	MARK3	ENSG00000075413	Transcript	ENST00000560417.1	protein_coding
rs62007684	14:103894223-103894223	intron_variant,non_coding_transcript_variant	MODIFIER	MARK3	ENSG00000075413	Transcript	ENST00000560603.1	processed_transcript
rs62007684	14:103894223-103894223	intron_variant,non_coding_transcript_variant	MODIFIER	MARK3	ENSG00000075413	Transcript	ENST00000560731.1	processed_transcript
rs62007684	14:103894223-103894223	intron_variant,non_coding_transcript_variant	MODIFIER	MARK3	ENSG00000075413	Transcript	ENST00000561071.1	processed_transcript
rs62007684	14:103894223-103894223	upstream_gene_variant	MODIFIER	MARK3	ENSG00000075413	Transcript	ENST00000561164.1	processed_transcript
rs62007684	14:103894223-103894223	intron_variant	MODIFIER	MARK3	ENSG00000075413	Transcript	ENST00000561225.1	protein_coding
rs62007684	14:103894223-103894223	regulatory_region_variant	MODIFIER	-	-	RegulatoryFeature	ENSR00000073557	enhancer
rs620981	11:64804690-64804690	intron_variant	MODIFIER	SNX15	ENSG00000110025	Transcript	ENST00000352068.5	protein_coding
rs620981	11:64804690-64804690	intron_variant	MODIFIER	SNX15	ENSG00000110025	Transcript	ENST00000352068.5	protein_coding
rs620981	11:64804690-64804690	intron_variant	MODIFIER	SNX15	ENSG00000110025	Transcript	ENST00000377244.3	protein_coding
rs620981	11:64804690-64804690	intron_variant	MODIFIER	SNX15	ENSG00000110025	Transcript	ENST00000377244.3	protein_coding
rs620981	11:64804690-64804690	upstream_gene_variant	MODIFIER	SAC3D1	ENSG00000168061	Transcript	ENST00000398846.1	protein_coding
rs620981	11:64804690-64804690	upstream_gene_variant	MODIFIER	SAC3D1	ENSG00000168061	Transcript	ENST00000398846.1	protein_coding
rs620981	11:64804690-64804690	downstream_gene_variant	MODIFIER	SNX15	ENSG00000110025	Transcript	ENST00000524831.1	protein_coding
rs620981	11:64804690-64804690	downstream_gene_variant	MODIFIER	SNX15	ENSG00000110025	Transcript	ENST00000524831.1	protein_coding
rs620981	11:64804690-64804690	downstream_gene_variant	MODIFIER	SNX15	ENSG00000110025	Transcript	ENST00000525648.1	protein_coding
rs620981	11:64804690-64804690	downstream_gene_variant	MODIFIER	SNX15	ENSG00000110025	Transcript	ENST00000525648.1	protein_coding
rs620981	11:64804690-64804690	non_coding_transcript_exon_variant	MODIFIER	SNX15	ENSG00000110025	Transcript	ENST00000526702.1	retained_intron
rs620981	11:64804690-64804690	non_coding_transcript_exon_variant	MODIFIER	SNX15	ENSG00000110025	Transcript	ENST00000526702.1	retained_intron
rs620981	11:64804690-64804690	upstream_gene_variant	MODIFIER	SAC3D1	ENSG00000168061	Transcript	ENST00000528109.1	processed_transcript
rs620981	11:64804690-64804690	upstream_gene_variant	MODIFIER	SAC3D1	ENSG00000168061	Transcript	ENST00000528109.1	processed_transcript
rs620981	11:64804690-64804690	downstream_gene_variant	MODIFIER	SNX15	ENSG00000110025	Transcript	ENST00000529673.1	nonsense_mediated_decay
rs620981	11:64804690-64804690	downstream_gene_variant	MODIFIER	SNX15	ENSG00000110025	Transcript	ENST00000529673.1	nonsense_mediated_decay
rs620981	11:64804690-64804690	upstream_gene_variant	MODIFIER	SAC3D1	ENSG00000168061	Transcript	ENST00000529996.1	protein_coding
rs620981	11:64804690-64804690	upstream_gene_variant	MODIFIER	SAC3D1	ENSG00000168061	Transcript	ENST00000529996.1	protein_coding
rs620981	11:64804690-64804690	upstream_gene_variant	MODIFIER	SAC3D1	ENSG00000168061	Transcript	ENST00000530213.1	processed_transcript
rs620981	11:64804690-64804690	upstream_gene_variant	MODIFIER	SAC3D1	ENSG00000168061	Transcript	ENST00000530213.1	processed_transcript
rs620981	11:64804690-64804690	upstream_gene_variant	MODIFIER	SAC3D1	ENSG00000168061	Transcript	ENST00000531072.1	protein_coding
rs620981	11:64804690-64804690	upstream_gene_variant	MODIFIER	SAC3D1	ENSG00000168061	Transcript	ENST00000531072.1	protein_coding
rs620981	11:64804690-64804690	upstream_gene_variant	MODIFIER	SAC3D1	ENSG00000168061	Transcript	ENST00000533017.1	processed_transcript
rs620981	11:64804690-64804690	upstream_gene_variant	MODIFIER	SAC3D1	ENSG00000168061	Transcript	ENST00000533017.1	processed_transcript
rs620981	11:64804690-64804690	downstream_gene_variant	MODIFIER	SNX15	ENSG00000110025	Transcript	ENST00000534637.1	protein_coding
rs620981	11:64804690-64804690	downstream_gene_variant	MODIFIER	SNX15	ENSG00000110025	Transcript	ENST00000534637.1	protein_coding
rs62107261	2:422144-422144	non_coding_transcript_exon_variant	MODIFIER	AC105393.2	ENSG00000226277	Transcript	ENST00000449119.1	lincRNA
rs62107261	2:422144-422144	non_coding_transcript_exon_variant	MODIFIER	AC105393.2	ENSG00000226277	Transcript	ENST00000449621.1	lincRNA
rs62254271	3:53170191-53170191	intergenic_variant	MODIFIER	-	-	-	-	-
rs648491	11:66437422-66437422	intron_variant	MODIFIER	RBM4B	ENSG00000173914	Transcript	ENST00000310046.4	protein_coding
rs648491	11:66437422-66437422	downstream_gene_variant	MODIFIER	RBM4	ENSG00000173933	Transcript	ENST00000396053.4	protein_coding
rs648491	11:66437422-66437422	intron_variant	MODIFIER	RBM4B	ENSG00000173914	Transcript	ENST00000524637.1	protein_coding
rs648491	11:66437422-66437422	intron_variant	MODIFIER	RBM4B	ENSG00000173914	Transcript	ENST00000525754.1	protein_coding
rs648491	11:66437422-66437422	upstream_gene_variant	MODIFIER	RBM4B	ENSG00000173914	Transcript	ENST00000528106.2	nonsense_mediated_decay
rs648491	11:66437422-66437422	upstream_gene_variant	MODIFIER	RBM4B	ENSG00000173914	Transcript	ENST00000529195.2	processed_transcript
rs648491	11:66437422-66437422	intron_variant	MODIFIER	RBM4B	ENSG00000173914	Transcript	ENST00000531969.1	protein_coding
rs648491	11:66437422-66437422	upstream_gene_variant	MODIFIER	RBM4B	ENSG00000173914	Transcript	ENST00000534198.1	processed_transcript
rs648491	11:66437422-66437422	downstream_gene_variant	MODIFIER	RP11-658F2.8	ENSG00000258297	Transcript	ENST00000548810.1	antisense
rs648491	11:66437422-66437422	downstream_gene_variant	MODIFIER	RP11-658F2.8	ENSG00000258297	Transcript	ENST00000550837.1	antisense
rs6532039	4:88900362-88900362	intron_variant	MODIFIER	SPP1	ENSG00000118785	Transcript	ENST00000237623.7	protein_coding
rs6532039	4:88900362-88900362	intron_variant	MODIFIER	SPP1	ENSG00000118785	Transcript	ENST00000237623.7	protein_coding
rs6532039	4:88900362-88900362	intron_variant	MODIFIER	SPP1	ENSG00000118785	Transcript	ENST00000360804.4	protein_coding
rs6532039	4:88900362-88900362	intron_variant	MODIFIER	SPP1	ENSG00000118785	Transcript	ENST00000360804.4	protein_coding
rs6532039	4:88900362-88900362	intron_variant	MODIFIER	SPP1	ENSG00000118785	Transcript	ENST00000395080.3	protein_coding
rs6532039	4:88900362-88900362	intron_variant	MODIFIER	SPP1	ENSG00000118785	Transcript	ENST00000395080.3	protein_coding
rs6532039	4:88900362-88900362	downstream_gene_variant	MODIFIER	SPP1	ENSG00000118785	Transcript	ENST00000504310.1	retained_intron
rs6532039	4:88900362-88900362	downstream_gene_variant	MODIFIER	SPP1	ENSG00000118785	Transcript	ENST00000504310.1	retained_intron
rs6532039	4:88900362-88900362	intron_variant,non_coding_transcript_variant	MODIFIER	SPP1	ENSG00000118785	Transcript	ENST00000505146.1	retained_intron
rs6532039	4:88900362-88900362	intron_variant,non_coding_transcript_variant	MODIFIER	SPP1	ENSG00000118785	Transcript	ENST00000505146.1	retained_intron
rs6532039	4:88900362-88900362	intron_variant,non_coding_transcript_variant	MODIFIER	SPP1	ENSG00000118785	Transcript	ENST00000508002.1	retained_intron
rs6532039	4:88900362-88900362	intron_variant,non_coding_transcript_variant	MODIFIER	SPP1	ENSG00000118785	Transcript	ENST00000508002.1	retained_intron
rs6532039	4:88900362-88900362	intron_variant	MODIFIER	SPP1	ENSG00000118785	Transcript	ENST00000508233.1	protein_coding
rs6532039	4:88900362-88900362	intron_variant	MODIFIER	SPP1	ENSG00000118785	Transcript	ENST00000508233.1	protein_coding
rs6532039	4:88900362-88900362	intron_variant,non_coding_transcript_variant	MODIFIER	SPP1	ENSG00000118785	Transcript	ENST00000509334.1	processed_transcript
rs6532039	4:88900362-88900362	intron_variant,non_coding_transcript_variant	MODIFIER	SPP1	ENSG00000118785	Transcript	ENST00000509334.1	processed_transcript
rs6532039	4:88900362-88900362	intron_variant,non_coding_transcript_variant	MODIFIER	SPP1	ENSG00000118785	Transcript	ENST00000509659.1	processed_transcript
rs6532039	4:88900362-88900362	intron_variant,non_coding_transcript_variant	MODIFIER	SPP1	ENSG00000118785	Transcript	ENST00000509659.1	processed_transcript
rs6532039	4:88900362-88900362	intron_variant,non_coding_transcript_variant	MODIFIER	SPP1	ENSG00000118785	Transcript	ENST00000513981.1	processed_transcript
rs6532039	4:88900362-88900362	intron_variant,non_coding_transcript_variant	MODIFIER	SPP1	ENSG00000118785	Transcript	ENST00000513981.1	processed_transcript
rs6532039	4:88900362-88900362	regulatory_region_variant	MODIFIER	-	-	RegulatoryFeature	ENSR00001300033	promoter
rs6532039	4:88900362-88900362	regulatory_region_variant	MODIFIER	-	-	RegulatoryFeature	ENSR00001300033	promoter
rs6532041	4:88909033-88909033	downstream_gene_variant	MODIFIER	SPP1	ENSG00000118785	Transcript	ENST00000237623.7	protein_coding
rs6532041	4:88909033-88909033	downstream_gene_variant	MODIFIER	SPP1	ENSG00000118785	Transcript	ENST00000360804.4	protein_coding
rs6532041	4:88909033-88909033	downstream_gene_variant	MODIFIER	SPP1	ENSG00000118785	Transcript	ENST00000395080.3	protein_coding
rs6532041	4:88909033-88909033	downstream_gene_variant	MODIFIER	SPP1	ENSG00000118785	Transcript	ENST00000509659.1	processed_transcript
rs66492604	9:90955770-90955770	regulatory_region_variant	MODIFIER	-	-	RegulatoryFeature	ENSR00001457145	enhancer
rs66492604	9:90955770-90955770	intergenic_variant	MODIFIER	-	-	-	-	-
rs66542396	6:28405935-28405935	intron_variant	MODIFIER	ZSCAN23	ENSG00000187987	Transcript	ENST00000289788.4	protein_coding
rs66542396	6:28405935-28405935	intron_variant	MODIFIER	ZSCAN23	ENSG00000187987	Transcript	ENST00000289788.4	protein_coding
rs66542396	6:28405935-28405935	intron_variant,NMD_transcript_variant	MODIFIER	ZSCAN23	ENSG00000187987	Transcript	ENST00000481983.1	nonsense_mediated_decay
rs66542396	6:28405935-28405935	intron_variant,NMD_transcript_variant	MODIFIER	ZSCAN23	ENSG00000187987	Transcript	ENST00000481983.1	nonsense_mediated_decay
rs66542396	6:28405935-28405935	intron_variant,non_coding_transcript_variant	MODIFIER	ZSCAN23	ENSG00000187987	Transcript	ENST00000486481.1	processed_transcript
rs66542396	6:28405935-28405935	intron_variant,non_coding_transcript_variant	MODIFIER	ZSCAN23	ENSG00000187987	Transcript	ENST00000486481.1	processed_transcript
rs6734942	2:111910694-111910694	intron_variant	MODIFIER	BCL2L11	ENSG00000153094	Transcript	ENST00000308659.8	protein_coding
rs6734942	2:111910694-111910694	intron_variant	MODIFIER	BCL2L11	ENSG00000153094	Transcript	ENST00000308659.8	protein_coding
rs6734942	2:111910694-111910694	intron_variant	MODIFIER	BCL2L11	ENSG00000153094	Transcript	ENST00000357757.2	protein_coding
rs6734942	2:111910694-111910694	intron_variant	MODIFIER	BCL2L11	ENSG00000153094	Transcript	ENST00000357757.2	protein_coding
rs6734942	2:111910694-111910694	intron_variant,NMD_transcript_variant	MODIFIER	BCL2L11	ENSG00000153094	Transcript	ENST00000361493.6	nonsense_mediated_decay
rs6734942	2:111910694-111910694	intron_variant,NMD_transcript_variant	MODIFIER	BCL2L11	ENSG00000153094	Transcript	ENST00000361493.6	nonsense_mediated_decay
rs6734942	2:111910694-111910694	downstream_gene_variant	MODIFIER	BCL2L11	ENSG00000153094	Transcript	ENST00000393253.2	protein_coding
rs6734942	2:111910694-111910694	downstream_gene_variant	MODIFIER	BCL2L11	ENSG00000153094	Transcript	ENST00000393253.2	protein_coding
rs6734942	2:111910694-111910694	intron_variant	MODIFIER	BCL2L11	ENSG00000153094	Transcript	ENST00000393256.3	protein_coding
rs6734942	2:111910694-111910694	intron_variant	MODIFIER	BCL2L11	ENSG00000153094	Transcript	ENST00000393256.3	protein_coding
rs6734942	2:111910694-111910694	intron_variant,NMD_transcript_variant	MODIFIER	BCL2L11	ENSG00000153094	Transcript	ENST00000415458.1	nonsense_mediated_decay
rs6734942	2:111910694-111910694	intron_variant,NMD_transcript_variant	MODIFIER	BCL2L11	ENSG00000153094	Transcript	ENST00000415458.1	nonsense_mediated_decay
rs6734942	2:111910694-111910694	intron_variant,NMD_transcript_variant	MODIFIER	BCL2L11	ENSG00000153094	Transcript	ENST00000431217.1	nonsense_mediated_decay
rs6734942	2:111910694-111910694	intron_variant,NMD_transcript_variant	MODIFIER	BCL2L11	ENSG00000153094	Transcript	ENST00000431217.1	nonsense_mediated_decay
rs6734942	2:111910694-111910694	intron_variant,NMD_transcript_variant	MODIFIER	BCL2L11	ENSG00000153094	Transcript	ENST00000433098.1	nonsense_mediated_decay
rs6734942	2:111910694-111910694	intron_variant,NMD_transcript_variant	MODIFIER	BCL2L11	ENSG00000153094	Transcript	ENST00000433098.1	nonsense_mediated_decay
rs6734942	2:111910694-111910694	intron_variant,NMD_transcript_variant	MODIFIER	BCL2L11	ENSG00000153094	Transcript	ENST00000436733.1	nonsense_mediated_decay
rs6734942	2:111910694-111910694	intron_variant,NMD_transcript_variant	MODIFIER	BCL2L11	ENSG00000153094	Transcript	ENST00000436733.1	nonsense_mediated_decay
rs6734942	2:111910694-111910694	intron_variant,NMD_transcript_variant	MODIFIER	BCL2L11	ENSG00000153094	Transcript	ENST00000437029.1	nonsense_mediated_decay
rs6734942	2:111910694-111910694	intron_variant,NMD_transcript_variant	MODIFIER	BCL2L11	ENSG00000153094	Transcript	ENST00000437029.1	nonsense_mediated_decay
rs6734942	2:111910694-111910694	intron_variant,NMD_transcript_variant	MODIFIER	BCL2L11	ENSG00000153094	Transcript	ENST00000439718.1	nonsense_mediated_decay
rs6734942	2:111910694-111910694	intron_variant,NMD_transcript_variant	MODIFIER	BCL2L11	ENSG00000153094	Transcript	ENST00000439718.1	nonsense_mediated_decay
rs6734942	2:111910694-111910694	intron_variant,NMD_transcript_variant	MODIFIER	BCL2L11	ENSG00000153094	Transcript	ENST00000452231.1	nonsense_mediated_decay
rs6734942	2:111910694-111910694	intron_variant,NMD_transcript_variant	MODIFIER	BCL2L11	ENSG00000153094	Transcript	ENST00000452231.1	nonsense_mediated_decay
rs6760543	2:622388-622388	intergenic_variant	MODIFIER	-	-	-	-	-
rs6760543	2:622388-622388	intergenic_variant	MODIFIER	-	-	-	-	-
rs6760543	2:622388-622388	intergenic_variant	MODIFIER	-	-	-	-	-
rs6784168	3:12702847-12702847	intron_variant	MODIFIER	RAF1	ENSG00000132155	Transcript	ENST00000251849.4	protein_coding
rs6784168	3:12702847-12702847	intron_variant,NMD_transcript_variant	MODIFIER	RAF1	ENSG00000132155	Transcript	ENST00000416093.1	nonsense_mediated_decay
rs6784168	3:12702847-12702847	intron_variant,NMD_transcript_variant	MODIFIER	RAF1	ENSG00000132155	Transcript	ENST00000423275.1	nonsense_mediated_decay
rs6784168	3:12702847-12702847	intron_variant	MODIFIER	RAF1	ENSG00000132155	Transcript	ENST00000442415.2	protein_coding
rs6784168	3:12702847-12702847	intron_variant	MODIFIER	RAF1	ENSG00000132155	Transcript	ENST00000542177.1	protein_coding
rs6816078	4:146835790-146835790	intron_variant	MODIFIER	ZNF827	ENSG00000151612	Transcript	ENST00000379448.4	protein_coding
rs6816078	4:146835790-146835790	intron_variant	MODIFIER	ZNF827	ENSG00000151612	Transcript	ENST00000508784.1	protein_coding
rs6816078	4:146835790-146835790	intron_variant	MODIFIER	ZNF827	ENSG00000151612	Transcript	ENST00000513320.1	protein_coding
rs6816078	4:146835790-146835790	regulatory_region_variant	MODIFIER	-	-	RegulatoryFeature	ENSR00001309661	enhancer
rs6921580	6:7203714-7203714	intron_variant	MODIFIER	RREB1	ENSG00000124782	Transcript	ENST00000334984.6	protein_coding
rs6921580	6:7203714-7203714	intron_variant	MODIFIER	RREB1	ENSG00000124782	Transcript	ENST00000334984.6	protein_coding
rs6921580	6:7203714-7203714	intron_variant	MODIFIER	RREB1	ENSG00000124782	Transcript	ENST00000334984.6	protein_coding
rs6921580	6:7203714-7203714	intron_variant	MODIFIER	RREB1	ENSG00000124782	Transcript	ENST00000349384.6	protein_coding
rs6921580	6:7203714-7203714	intron_variant	MODIFIER	RREB1	ENSG00000124782	Transcript	ENST00000349384.6	protein_coding
rs6921580	6:7203714-7203714	intron_variant	MODIFIER	RREB1	ENSG00000124782	Transcript	ENST00000349384.6	protein_coding
rs6921580	6:7203714-7203714	intron_variant	MODIFIER	RREB1	ENSG00000124782	Transcript	ENST00000379933.3	protein_coding
rs6921580	6:7203714-7203714	intron_variant	MODIFIER	RREB1	ENSG00000124782	Transcript	ENST00000379933.3	protein_coding
rs6921580	6:7203714-7203714	intron_variant	MODIFIER	RREB1	ENSG00000124782	Transcript	ENST00000379933.3	protein_coding
rs6921580	6:7203714-7203714	intron_variant	MODIFIER	RREB1	ENSG00000124782	Transcript	ENST00000379938.2	protein_coding
rs6921580	6:7203714-7203714	intron_variant	MODIFIER	RREB1	ENSG00000124782	Transcript	ENST00000379938.2	protein_coding
rs6921580	6:7203714-7203714	intron_variant	MODIFIER	RREB1	ENSG00000124782	Transcript	ENST00000379938.2	protein_coding
rs6921580	6:7203714-7203714	intron_variant	MODIFIER	RREB1	ENSG00000124782	Transcript	ENST00000471433.1	protein_coding
rs6921580	6:7203714-7203714	intron_variant	MODIFIER	RREB1	ENSG00000124782	Transcript	ENST00000471433.1	protein_coding
rs6921580	6:7203714-7203714	intron_variant	MODIFIER	RREB1	ENSG00000124782	Transcript	ENST00000471433.1	protein_coding
rs6921580	6:7203714-7203714	intron_variant,non_coding_transcript_variant	MODIFIER	RREB1	ENSG00000124782	Transcript	ENST00000475946.1	retained_intron
rs6921580	6:7203714-7203714	intron_variant,non_coding_transcript_variant	MODIFIER	RREB1	ENSG00000124782	Transcript	ENST00000475946.1	retained_intron
rs6921580	6:7203714-7203714	intron_variant,non_coding_transcript_variant	MODIFIER	RREB1	ENSG00000124782	Transcript	ENST00000475946.1	retained_intron
rs6921580	6:7203714-7203714	intron_variant	MODIFIER	RREB1	ENSG00000124782	Transcript	ENST00000483150.1	protein_coding
rs6921580	6:7203714-7203714	intron_variant	MODIFIER	RREB1	ENSG00000124782	Transcript	ENST00000483150.1	protein_coding
rs6921580	6:7203714-7203714	intron_variant	MODIFIER	RREB1	ENSG00000124782	Transcript	ENST00000483150.1	protein_coding
rs7080838	10:126419841-126419841	intron_variant	MODIFIER	FAM53B	ENSG00000189319	Transcript	ENST00000280780.6	protein_coding
rs7080838	10:126419841-126419841	intron_variant	MODIFIER	FAM53B	ENSG00000189319	Transcript	ENST00000280780.6	protein_coding
rs7080838	10:126419841-126419841	intron_variant	MODIFIER	FAM53B	ENSG00000189319	Transcript	ENST00000337318.3	protein_coding
rs7080838	10:126419841-126419841	intron_variant	MODIFIER	FAM53B	ENSG00000189319	Transcript	ENST00000337318.3	protein_coding
rs7080838	10:126419841-126419841	intron_variant	MODIFIER	FAM53B	ENSG00000189319	Transcript	ENST00000392754.3	protein_coding
rs7080838	10:126419841-126419841	intron_variant	MODIFIER	FAM53B	ENSG00000189319	Transcript	ENST00000392754.3	protein_coding
rs71455787	11:65594324-65594324	intron_variant,non_coding_transcript_variant	MODIFIER	CFL1	ENSG00000172757	Transcript	ENST00000525710.1	processed_transcript
rs71455787	11:65594324-65594324	intron_variant,non_coding_transcript_variant	MODIFIER	CFL1	ENSG00000172757	Transcript	ENST00000527752.1	processed_transcript
rs71455787	11:65594324-65594324	upstream_gene_variant	MODIFIER	CFL1	ENSG00000172757	Transcript	ENST00000530157.1	processed_transcript
rs7208889	17:59495553-59495553	downstream_gene_variant	MODIFIER	C17orf82	ENSG00000187013	Transcript	ENST00000335108.2	protein_coding
rs726830	6:27423190-27423190	intron_variant	MODIFIER	ZNF184	ENSG00000096654	Transcript	ENST00000211936.6	protein_coding
rs726830	6:27423190-27423190	intron_variant	MODIFIER	ZNF184	ENSG00000096654	Transcript	ENST00000211936.6	protein_coding
rs726830	6:27423190-27423190	intron_variant	MODIFIER	ZNF184	ENSG00000096654	Transcript	ENST00000377419.1	protein_coding
rs726830	6:27423190-27423190	intron_variant	MODIFIER	ZNF184	ENSG00000096654	Transcript	ENST00000377419.1	protein_coding
rs72692840	1:149992594-149992594	intergenic_variant	MODIFIER	-	-	-	-	-
rs72692840	HG1287_PATCH:150707049-150707049	intergenic_variant	MODIFIER	-	-	-	-	-
rs72803615	2:26098321-26098321	intron_variant	MODIFIER	ASXL2	ENSG00000143970	Transcript	ENST00000272341.4	protein_coding
rs72803615	2:26098321-26098321	intron_variant	MODIFIER	ASXL2	ENSG00000143970	Transcript	ENST00000336112.4	protein_coding
rs72803615	2:26098321-26098321	intron_variant	MODIFIER	ASXL2	ENSG00000143970	Transcript	ENST00000435504.4	protein_coding
rs72868839	6:55624017-55624017	intron_variant	MODIFIER	BMP5	ENSG00000112175	Transcript	ENST00000370830.3	protein_coding
rs72868839	6:55624017-55624017	intron_variant	MODIFIER	BMP5	ENSG00000112175	Transcript	ENST00000446683.2	protein_coding
rs72868839	6:55624017-55624017	regulatory_region_variant	MODIFIER	-	-	RegulatoryFeature	ENSR00002031335	CTCF_binding_site
rs73079476	12:21343833-21343833	intron_variant	MODIFIER	SLCO1B1	ENSG00000134538	Transcript	ENST00000256958.2	protein_coding
rs73205121	8:11598188-11598188	intron_variant	MODIFIER	GATA4	ENSG00000136574	Transcript	ENST00000335135.4	protein_coding
rs73205121	8:11598188-11598188	intron_variant	MODIFIER	GATA4	ENSG00000136574	Transcript	ENST00000526716.1	protein_coding
rs73205121	8:11598188-11598188	intron_variant	MODIFIER	GATA4	ENSG00000136574	Transcript	ENST00000528712.1	protein_coding
rs73205121	8:11598188-11598188	intron_variant	MODIFIER	GATA4	ENSG00000136574	Transcript	ENST00000532059.1	protein_coding
rs748651	4:1011115-1011115	intron_variant	MODIFIER	FGFRL1	ENSG00000127418	Transcript	ENST00000264748.6	protein_coding
rs748651	4:1011115-1011115	intron_variant	MODIFIER	FGFRL1	ENSG00000127418	Transcript	ENST00000264748.6	protein_coding
rs748651	4:1011115-1011115	intron_variant	MODIFIER	FGFRL1	ENSG00000127418	Transcript	ENST00000398484.2	protein_coding
rs748651	4:1011115-1011115	intron_variant	MODIFIER	FGFRL1	ENSG00000127418	Transcript	ENST00000398484.2	protein_coding
rs748651	4:1011115-1011115	intron_variant	MODIFIER	FGFRL1	ENSG00000127418	Transcript	ENST00000504138.1	protein_coding
rs748651	4:1011115-1011115	intron_variant	MODIFIER	FGFRL1	ENSG00000127418	Transcript	ENST00000504138.1	protein_coding
rs748651	4:1011115-1011115	intron_variant	MODIFIER	FGFRL1	ENSG00000127418	Transcript	ENST00000507339.1	protein_coding
rs748651	4:1011115-1011115	intron_variant	MODIFIER	FGFRL1	ENSG00000127418	Transcript	ENST00000507339.1	protein_coding
rs748651	4:1011115-1011115	intron_variant	MODIFIER	FGFRL1	ENSG00000127418	Transcript	ENST00000510644.1	protein_coding
rs748651	4:1011115-1011115	intron_variant	MODIFIER	FGFRL1	ENSG00000127418	Transcript	ENST00000510644.1	protein_coding
rs748651	4:1011115-1011115	intron_variant	MODIFIER	FGFRL1	ENSG00000127418	Transcript	ENST00000512174.1	protein_coding
rs748651	4:1011115-1011115	intron_variant	MODIFIER	FGFRL1	ENSG00000127418	Transcript	ENST00000512174.1	protein_coding
rs75441590	19:33024212-33024212	intergenic_variant	MODIFIER	-	-	-	-	-
rs75616205	12:4316171-4316171	intergenic_variant	MODIFIER	-	-	-	-	-
rs76833657	17:7781020-7781020	intron_variant,non_coding_transcript_variant	MODIFIER	LSMD1	ENSG00000183011	Transcript	ENST00000570555.1	processed_transcript
rs76833657	17:7781020-7781020	intron_variant	MODIFIER	LSMD1	ENSG00000183011	Transcript	ENST00000576861.1	protein_coding
rs76833657	17:7781020-7781020	regulatory_region_variant	MODIFIER	-	-	RegulatoryFeature	ENSR00001591806	enhancer
rs76862947	16:79746461-79746461	upstream_gene_variant	MODIFIER	RP11-345M22.1	ENSG00000260876	Transcript	ENST00000561510.1	lincRNA
rs76862947	16:79746461-79746461	upstream_gene_variant	MODIFIER	RP11-345M22.1	ENSG00000260876	Transcript	ENST00000561510.1	lincRNA
rs76862947	16:79746461-79746461	downstream_gene_variant	MODIFIER	RP11-345M22.2	ENSG00000261390	Transcript	ENST00000562921.1	lincRNA
rs76862947	16:79746461-79746461	downstream_gene_variant	MODIFIER	RP11-345M22.2	ENSG00000261390	Transcript	ENST00000562921.1	lincRNA
rs76862947	16:79746461-79746461	intron_variant,non_coding_transcript_variant	MODIFIER	RP11-345M22.1	ENSG00000260876	Transcript	ENST00000563360.1	lincRNA
rs76862947	16:79746461-79746461	intron_variant,non_coding_transcript_variant	MODIFIER	RP11-345M22.1	ENSG00000260876	Transcript	ENST00000563360.1	lincRNA
rs7865876	9:96933251-96933251	upstream_gene_variant	MODIFIER	MIRLET7A1	ENSG00000199165	Transcript	ENST00000362295.2	miRNA
rs7865876	9:96933251-96933251	intron_variant,non_coding_transcript_variant	MODIFIER	RP11-2B6.3	ENSG00000269946	Transcript	ENST00000602703.1	lincRNA
rs7865876	9:96933251-96933251	regulatory_region_variant	MODIFIER	-	-	RegulatoryFeature	ENSR00000238097	promoter
rs7917952	10:60264047-60264047	intergenic_variant	MODIFIER	-	-	-	-	-
rs7917952	10:60264047-60264047	intergenic_variant	MODIFIER	-	-	-	-	-
rs7917952	10:60264047-60264047	intergenic_variant	MODIFIER	-	-	-	-	-
rs79469849	15:50985303-50985303	downstream_gene_variant	MODIFIER	RN7SL354P	ENSG00000243027	Transcript	ENST00000469282.2	misc_RNA
rs79469849	15:50985303-50985303	downstream_gene_variant	MODIFIER	RN7SL354P	ENSG00000243027	Transcript	ENST00000469282.2	misc_RNA
rs79976845	1:155099852-155099852	upstream_gene_variant	MODIFIER	EFNA1	ENSG00000169242	Transcript	ENST00000368406.2	protein_coding
rs79976845	1:155099852-155099852	upstream_gene_variant	MODIFIER	EFNA1	ENSG00000169242	Transcript	ENST00000368407.3	protein_coding
rs79976845	1:155099852-155099852	upstream_gene_variant	MODIFIER	EFNA1	ENSG00000169242	Transcript	ENST00000469878.1	processed_transcript
rs79976845	1:155099852-155099852	upstream_gene_variant	MODIFIER	EFNA1	ENSG00000169242	Transcript	ENST00000474413.1	processed_transcript
rs79976845	1:155099852-155099852	upstream_gene_variant	MODIFIER	EFNA1	ENSG00000169242	Transcript	ENST00000497282.1	processed_transcript
rs79976845	1:155099852-155099852	regulatory_region_variant	MODIFIER	-	-	RegulatoryFeature	ENSR00000254610	promoter
rs8078036	17:59485120-59485120	intron_variant	MODIFIER	TBX2	ENSG00000121068	Transcript	ENST00000240328.3	protein_coding
rs8078036	17:59485120-59485120	intron_variant	MODIFIER	TBX2	ENSG00000121068	Transcript	ENST00000240328.3	protein_coding
rs8078036	17:59485120-59485120	upstream_gene_variant	MODIFIER	C17orf82	ENSG00000187013	Transcript	ENST00000335108.2	protein_coding
rs8078036	17:59485120-59485120	upstream_gene_variant	MODIFIER	C17orf82	ENSG00000187013	Transcript	ENST00000335108.2	protein_coding
rs8078036	17:59485120-59485120	intron_variant,NMD_transcript_variant	MODIFIER	TBX2	ENSG00000121068	Transcript	ENST00000419047.1	nonsense_mediated_decay
rs8078036	17:59485120-59485120	intron_variant,NMD_transcript_variant	MODIFIER	TBX2	ENSG00000121068	Transcript	ENST00000419047.1	nonsense_mediated_decay
rs8078036	17:59485120-59485120	non_coding_transcript_exon_variant	MODIFIER	TBX2	ENSG00000121068	Transcript	ENST00000477081.1	retained_intron
rs8078036	17:59485120-59485120	non_coding_transcript_exon_variant	MODIFIER	TBX2	ENSG00000121068	Transcript	ENST00000477081.1	retained_intron
rs8078036	17:59485120-59485120	upstream_gene_variant	MODIFIER	TBX2	ENSG00000121068	Transcript	ENST00000586986.1	processed_transcript
rs8078036	17:59485120-59485120	upstream_gene_variant	MODIFIER	TBX2	ENSG00000121068	Transcript	ENST00000586986.1	processed_transcript
rs8078036	17:59485120-59485120	intron_variant,non_coding_transcript_variant	MODIFIER	RP11-332H18.4	ENSG00000267280	Transcript	ENST00000592009.1	antisense
rs8078036	17:59485120-59485120	intron_variant,non_coding_transcript_variant	MODIFIER	RP11-332H18.4	ENSG00000267280	Transcript	ENST00000592009.1	antisense
rs8078036	17:59485120-59485120	regulatory_region_variant	MODIFIER	-	-	RegulatoryFeature	ENSR00000096591	promoter
rs8078036	17:59485120-59485120	regulatory_region_variant	MODIFIER	-	-	RegulatoryFeature	ENSR00000096591	promoter
rs8096658	18:77156537-77156537	intron_variant	MODIFIER	NFATC1	ENSG00000131196	Transcript	ENST00000253506.5	protein_coding
rs8096658	18:77156537-77156537	upstream_gene_variant	MODIFIER	NFATC1	ENSG00000131196	Transcript	ENST00000318065.5	protein_coding
rs8096658	18:77156537-77156537	upstream_gene_variant	MODIFIER	NFATC1	ENSG00000131196	Transcript	ENST00000329101.4	protein_coding
rs8096658	18:77156537-77156537	intron_variant	MODIFIER	NFATC1	ENSG00000131196	Transcript	ENST00000397790.2	protein_coding
rs8096658	18:77156537-77156537	intron_variant	MODIFIER	NFATC1	ENSG00000131196	Transcript	ENST00000427363.2	protein_coding
rs8096658	18:77156537-77156537	intron_variant	MODIFIER	NFATC1	ENSG00000131196	Transcript	ENST00000542384.1	protein_coding
rs8096658	18:77156537-77156537	upstream_gene_variant	MODIFIER	NFATC1	ENSG00000131196	Transcript	ENST00000545796.1	protein_coding
rs8096658	18:77156537-77156537	upstream_gene_variant	MODIFIER	NFATC1	ENSG00000131196	Transcript	ENST00000586434.1	protein_coding
rs8096658	18:77156537-77156537	intron_variant	MODIFIER	NFATC1	ENSG00000131196	Transcript	ENST00000587635.1	protein_coding
rs8096658	18:77156537-77156537	upstream_gene_variant	MODIFIER	NFATC1	ENSG00000131196	Transcript	ENST00000590313.1	nonsense_mediated_decay
rs8096658	18:77156537-77156537	intron_variant	MODIFIER	NFATC1	ENSG00000131196	Transcript	ENST00000591814.1	protein_coding
rs8096658	18:77156537-77156537	upstream_gene_variant	MODIFIER	NFATC1	ENSG00000131196	Transcript	ENST00000592223.1	protein_coding
rs8096658	18:77156537-77156537	regulatory_region_variant	MODIFIER	-	-	RegulatoryFeature	ENSR00000379993	CTCF_binding_site
rs8096658	18:77156537-77156537	regulatory_region_variant	MODIFIER	-	-	RegulatoryFeature	ENSR00001607807	promoter
rs8096658	18:77156537-77156537	TF_binding_site_variant	MODIFIER	-	-	MotifFeature	ENSM00909806269	-
rs8096658	18:77156537-77156537	TF_binding_site_variant	MODIFIER	-	-	MotifFeature	ENSM00523065543	-
rs822928	1:234873275-234873275	regulatory_region_variant	MODIFIER	-	-	RegulatoryFeature	ENSR00000964325	enhancer
rs822928	1:234873275-234873275	regulatory_region_variant	MODIFIER	-	-	RegulatoryFeature	ENSR00000964325	enhancer
rs822928	1:234873275-234873275	intergenic_variant	MODIFIER	-	-	-	-	-
rs822928	1:234873275-234873275	intergenic_variant	MODIFIER	-	-	-	-	-
rs847157	2:176962501-176962501	downstream_gene_variant	MODIFIER	HOXD13	ENSG00000128714	Transcript	ENST00000392539.3	protein_coding
rs847157	2:176962501-176962501	downstream_gene_variant	MODIFIER	HOXD13	ENSG00000128714	Transcript	ENST00000392539.3	protein_coding
rs847157	2:176962501-176962501	upstream_gene_variant	MODIFIER	HOXD12	ENSG00000170178	Transcript	ENST00000404162.2	protein_coding
rs847157	2:176962501-176962501	upstream_gene_variant	MODIFIER	HOXD12	ENSG00000170178	Transcript	ENST00000404162.2	protein_coding
rs847157	2:176962501-176962501	upstream_gene_variant	MODIFIER	HOXD12	ENSG00000170178	Transcript	ENST00000406506.2	protein_coding
rs847157	2:176962501-176962501	upstream_gene_variant	MODIFIER	HOXD12	ENSG00000170178	Transcript	ENST00000406506.2	protein_coding
rs847157	2:176962501-176962501	regulatory_region_variant	MODIFIER	-	-	RegulatoryFeature	ENSR00001200307	CTCF_binding_site
rs847157	2:176962501-176962501	regulatory_region_variant	MODIFIER	-	-	RegulatoryFeature	ENSR00001200307	CTCF_binding_site
rs9626448	22:46198636-46198636	intron_variant	MODIFIER	ATXN10	ENSG00000130638	Transcript	ENST00000252934.5	protein_coding
rs9626448	22:46198636-46198636	intron_variant	MODIFIER	ATXN10	ENSG00000130638	Transcript	ENST00000381061.4	protein_coding
rs9626448	22:46198636-46198636	intron_variant	MODIFIER	ATXN10	ENSG00000130638	Transcript	ENST00000402380.3	protein_coding
rs9626448	22:46198636-46198636	intron_variant	MODIFIER	ATXN10	ENSG00000130638	Transcript	ENST00000435026.1	protein_coding
rs9626448	22:46198636-46198636	intron_variant	MODIFIER	ATXN10	ENSG00000130638	Transcript	ENST00000451241.1	protein_coding
rs9626448	22:46198636-46198636	intron_variant,non_coding_transcript_variant	MODIFIER	ATXN10	ENSG00000130638	Transcript	ENST00000493643.1	processed_transcript
rs9826367	3:12294202-12294202	intergenic_variant	MODIFIER	-	-	-	-	-
rs9939849	16:20904590-20904590	intron_variant	MODIFIER	DCUN1D3	ENSG00000188215	Transcript	ENST00000324344.4	protein_coding
rs9939849	16:20904590-20904590	intron_variant	MODIFIER	ERI2	ENSG00000196678	Transcript	ENST00000564349.1	protein_coding
LD-tagged shared SNPs (PCPASSOC < 5×10-8; 5×10-9 < Purate < 1×10-5 and 6.6×10-9 < PeBMD < 1×10-5; LD r2 ≥ 0.2)
rs10819313	9:130614905-130614905	intron_variant	MODIFIER	ENG	ENSG00000106991	Transcript	ENST00000344849.3	protein_coding
rs10819313	9:130614905-130614905	intron_variant	MODIFIER	ENG	ENSG00000106991	Transcript	ENST00000373203.4	protein_coding
rs10819313	9:130614905-130614905	regulatory_region_variant	MODIFIER	-	-	RegulatoryFeature	ENSR00000241761	promoter
rs11231290	11:55618334-55618334	upstream_gene_variant	MODIFIER	OR9M1P	ENSG00000186124	Transcript	ENST00000459641.1	unprocessed_pseudogene
rs114628100	6:30855441-30855441	intron_variant	MODIFIER	DDR1	ENSG00000204580	Transcript	ENST00000324771.8	protein_coding
rs114628100	6:30855441-30855441	upstream_gene_variant	MODIFIER	DDR1	ENSG00000204580	Transcript	ENST00000361741.4	protein_coding
rs114628100	6:30855441-30855441	upstream_gene_variant	MODIFIER	DDR1	ENSG00000204580	Transcript	ENST00000376567.2	protein_coding
rs114628100	6:30855441-30855441	intron_variant	MODIFIER	DDR1	ENSG00000204580	Transcript	ENST00000376568.3	protein_coding
rs114628100	6:30855441-30855441	intron_variant	MODIFIER	DDR1	ENSG00000204580	Transcript	ENST00000376569.3	protein_coding
rs114628100	6:30855441-30855441	intron_variant	MODIFIER	DDR1	ENSG00000204580	Transcript	ENST00000376570.4	protein_coding
rs114628100	6:30855441-30855441	intron_variant	MODIFIER	DDR1	ENSG00000204580	Transcript	ENST00000376575.3	protein_coding
rs114628100	6:30855441-30855441	intron_variant	MODIFIER	DDR1	ENSG00000204580	Transcript	ENST00000396342.2	protein_coding
rs114628100	6:30855441-30855441	intron_variant	MODIFIER	DDR1	ENSG00000204580	Transcript	ENST00000412274.2	protein_coding
rs114628100	6:30855441-30855441	upstream_gene_variant	MODIFIER	DDR1	ENSG00000204580	Transcript	ENST00000417521.1	protein_coding
rs114628100	6:30855441-30855441	intron_variant	MODIFIER	DDR1	ENSG00000204580	Transcript	ENST00000418800.2	protein_coding
rs114628100	6:30855441-30855441	intron_variant	MODIFIER	DDR1	ENSG00000204580	Transcript	ENST00000421124.2	protein_coding
rs114628100	6:30855441-30855441	upstream_gene_variant	MODIFIER	DDR1	ENSG00000204580	Transcript	ENST00000424544.2	protein_coding
rs114628100	6:30855441-30855441	intron_variant	MODIFIER	DDR1	ENSG00000204580	Transcript	ENST00000428153.2	protein_coding
rs114628100	6:30855441-30855441	intron_variant,non_coding_transcript_variant	MODIFIER	DDR1	ENSG00000204580	Transcript	ENST00000431373.1	retained_intron
rs114628100	6:30855441-30855441	intron_variant	MODIFIER	DDR1	ENSG00000204580	Transcript	ENST00000437124.2	protein_coding
rs114628100	6:30855441-30855441	intron_variant	MODIFIER	DDR1	ENSG00000204580	Transcript	ENST00000446312.1	protein_coding
rs114628100	6:30855441-30855441	intron_variant	MODIFIER	DDR1	ENSG00000204580	Transcript	ENST00000452441.1	protein_coding
rs114628100	6:30855441-30855441	intron_variant	MODIFIER	DDR1	ENSG00000204580	Transcript	ENST00000454612.2	protein_coding
rs114628100	6:30855441-30855441	intron_variant	MODIFIER	DDR1	ENSG00000204580	Transcript	ENST00000460944.2	protein_coding
rs114628100	6:30855441-30855441	downstream_gene_variant	MODIFIER	DDR1	ENSG00000204580	Transcript	ENST00000482050.1	processed_transcript
rs114628100	6:30855441-30855441	intron_variant,NMD_transcript_variant	MODIFIER	DDR1	ENSG00000204580	Transcript	ENST00000482873.2	nonsense_mediated_decay
rs114628100	6:30855441-30855441	upstream_gene_variant	MODIFIER	DDR1	ENSG00000204580	Transcript	ENST00000485023.1	retained_intron
rs114628100	6:30855441-30855441	intron_variant	MODIFIER	DDR1	ENSG00000204580	Transcript	ENST00000502955.1	protein_coding
rs114628100	6:30855441-30855441	intron_variant	MODIFIER	DDR1	ENSG00000204580	Transcript	ENST00000503180.1	protein_coding
rs114628100	6:30855441-30855441	intron_variant	MODIFIER	DDR1	ENSG00000204580	Transcript	ENST00000503495.1	protein_coding
rs114628100	6:30855441-30855441	intron_variant,NMD_transcript_variant	MODIFIER	DDR1	ENSG00000204580	Transcript	ENST00000503628.1	nonsense_mediated_decay
rs114628100	6:30855441-30855441	intron_variant	MODIFIER	DDR1	ENSG00000204580	Transcript	ENST00000503670.1	protein_coding
rs114628100	6:30855441-30855441	intron_variant,non_coding_transcript_variant	MODIFIER	DDR1	ENSG00000204580	Transcript	ENST00000504152.1	retained_intron
rs114628100	6:30855441-30855441	intron_variant	MODIFIER	DDR1	ENSG00000204580	Transcript	ENST00000504651.1	protein_coding
rs114628100	6:30855441-30855441	intron_variant	MODIFIER	DDR1	ENSG00000204580	Transcript	ENST00000504679.1	protein_coding
rs114628100	6:30855441-30855441	intron_variant	MODIFIER	DDR1	ENSG00000204580	Transcript	ENST00000504927.1	protein_coding
rs114628100	6:30855441-30855441	intron_variant	MODIFIER	DDR1	ENSG00000204580	Transcript	ENST00000505066.1	protein_coding
rs114628100	6:30855441-30855441	intron_variant	MODIFIER	DDR1	ENSG00000204580	Transcript	ENST00000505534.1	protein_coding
rs114628100	6:30855441-30855441	downstream_gene_variant	MODIFIER	DDR1	ENSG00000204580	Transcript	ENST00000506573.1	processed_transcript
rs114628100	6:30855441-30855441	intron_variant	MODIFIER	DDR1	ENSG00000204580	Transcript	ENST00000507046.1	protein_coding
rs114628100	6:30855441-30855441	upstream_gene_variant	MODIFIER	DDR1	ENSG00000204580	Transcript	ENST00000507533.1	retained_intron
rs114628100	6:30855441-30855441	intron_variant	MODIFIER	DDR1	ENSG00000204580	Transcript	ENST00000507901.1	protein_coding
rs114628100	6:30855441-30855441	intron_variant	MODIFIER	DDR1	ENSG00000204580	Transcript	ENST00000508312.1	protein_coding
rs114628100	6:30855441-30855441	intron_variant	MODIFIER	DDR1	ENSG00000204580	Transcript	ENST00000508317.1	protein_coding
rs114628100	6:30855441-30855441	upstream_gene_variant	MODIFIER	DDR1	ENSG00000204580	Transcript	ENST00000508472.1	processed_transcript
rs114628100	6:30855441-30855441	intron_variant	MODIFIER	DDR1	ENSG00000204580	Transcript	ENST00000509639.1	protein_coding
rs114628100	6:30855441-30855441	intron_variant	MODIFIER	DDR1	ENSG00000204580	Transcript	ENST00000511510.1	protein_coding
rs114628100	6:30855441-30855441	intron_variant	MODIFIER	DDR1	ENSG00000204580	Transcript	ENST00000512336.1	protein_coding
rs114628100	6:30855441-30855441	intron_variant	MODIFIER	DDR1	ENSG00000204580	Transcript	ENST00000512694.1	protein_coding
rs114628100	6:30855441-30855441	intron_variant	MODIFIER	DDR1	ENSG00000204580	Transcript	ENST00000512725.1	protein_coding
rs114628100	6:30855441-30855441	intron_variant	MODIFIER	DDR1	ENSG00000204580	Transcript	ENST00000513043.1	protein_coding
rs114628100	6:30855441-30855441	upstream_gene_variant	MODIFIER	DDR1	ENSG00000204580	Transcript	ENST00000513240.1	protein_coding
rs114628100	6:30855441-30855441	intron_variant,non_coding_transcript_variant	MODIFIER	DDR1	ENSG00000204580	Transcript	ENST00000513243.1	retained_intron
rs114628100	6:30855441-30855441	intron_variant,NMD_transcript_variant	MODIFIER	DDR1	ENSG00000204580	Transcript	ENST00000513749.1	nonsense_mediated_decay
rs114628100	6:30855441-30855441	upstream_gene_variant	MODIFIER	DDR1	ENSG00000204580	Transcript	ENST00000514534.1	retained_intron
rs114628100	6:30855441-30855441	intron_variant	MODIFIER	DDR1	ENSG00000204580	Transcript	ENST00000515219.1	protein_coding
rs114628100	6:30855441-30855441	intron_variant	MODIFIER	DDR1	ENSG00000204580	Transcript	ENST00000515233.1	protein_coding
rs114628100	6:30855441-30855441	downstream_gene_variant	MODIFIER	DDR1	ENSG00000204580	Transcript	ENST00000515529.1	processed_transcript
rs114628100	6:30855441-30855441	intron_variant	MODIFIER	DDR1	ENSG00000204580	Transcript	ENST00000515881.1	protein_coding
rs114628100	6:30855441-30855441	upstream_gene_variant	MODIFIER	MIR4640	ENSG00000264594	Transcript	ENST00000581824.1	miRNA
rs114628100	HSCHR6_MHC_APD:30863686-30863686	upstream_gene_variant	MODIFIER	DDR1	ENSG00000229767	Transcript	ENST00000413115.1	protein_coding
rs114628100	HSCHR6_MHC_APD:30863686-30863686	intron_variant	MODIFIER	DDR1	ENSG00000229767	Transcript	ENST00000421499.1	protein_coding
rs114628100	HSCHR6_MHC_APD:30863686-30863686	intron_variant	MODIFIER	DDR1	ENSG00000229767	Transcript	ENST00000422275.1	protein_coding
rs114628100	HSCHR6_MHC_APD:30863686-30863686	upstream_gene_variant	MODIFIER	DDR1	ENSG00000229767	Transcript	ENST00000429955.1	protein_coding
rs114628100	HSCHR6_MHC_APD:30863686-30863686	upstream_gene_variant	MODIFIER	DDR1	ENSG00000229767	Transcript	ENST00000430486.1	protein_coding
rs114628100	HSCHR6_MHC_APD:30863686-30863686	intron_variant	MODIFIER	DDR1	ENSG00000229767	Transcript	ENST00000433393.1	protein_coding
rs114628100	HSCHR6_MHC_APD:30863686-30863686	upstream_gene_variant	MODIFIER	DDR1	ENSG00000229767	Transcript	ENST00000434428.1	protein_coding
rs114628100	HSCHR6_MHC_APD:30863686-30863686	upstream_gene_variant	MODIFIER	DDR1	ENSG00000229767	Transcript	ENST00000444160.1	protein_coding
rs114628100	HSCHR6_MHC_APD:30863686-30863686	upstream_gene_variant	MODIFIER	DDR1	ENSG00000229767	Transcript	ENST00000445749.1	protein_coding
rs114628100	HSCHR6_MHC_APD:30863686-30863686	upstream_gene_variant	MODIFIER	DDR1	ENSG00000229767	Transcript	ENST00000458576.1	protein_coding
rs114628100	HSCHR6_MHC_APD:30863686-30863686	upstream_gene_variant	MODIFIER	DDR1	ENSG00000229767	Transcript	ENST00000470720.1	processed_transcript
rs114628100	HSCHR6_MHC_APD:30863686-30863686	upstream_gene_variant	MODIFIER	DDR1	ENSG00000229767	Transcript	ENST00000483193.1	processed_transcript
rs114628100	HSCHR6_MHC_COX:30845335-30845335	intron_variant	MODIFIER	DDR1	ENSG00000137332	Transcript	ENST00000259875.7	protein_coding
rs114628100	HSCHR6_MHC_COX:30845335-30845335	intron_variant	MODIFIER	DDR1	ENSG00000137332	Transcript	ENST00000383377.2	protein_coding
rs114628100	HSCHR6_MHC_COX:30845335-30845335	intron_variant	MODIFIER	DDR1	ENSG00000137332	Transcript	ENST00000400407.1	protein_coding
rs114628100	HSCHR6_MHC_COX:30845335-30845335	upstream_gene_variant	MODIFIER	DDR1	ENSG00000137332	Transcript	ENST00000400410.1	protein_coding
rs114628100	HSCHR6_MHC_COX:30845335-30845335	intron_variant	MODIFIER	DDR1	ENSG00000137332	Transcript	ENST00000400411.1	protein_coding
rs114628100	HSCHR6_MHC_COX:30845335-30845335	intron_variant	MODIFIER	DDR1	ENSG00000137332	Transcript	ENST00000400414.1	protein_coding
rs114628100	HSCHR6_MHC_COX:30845335-30845335	intron_variant	MODIFIER	DDR1	ENSG00000137332	Transcript	ENST00000416705.1	protein_coding
rs114628100	HSCHR6_MHC_COX:30845335-30845335	intron_variant	MODIFIER	DDR1	ENSG00000137332	Transcript	ENST00000419285.1	protein_coding
rs114628100	HSCHR6_MHC_COX:30845335-30845335	intron_variant	MODIFIER	DDR1	ENSG00000137332	Transcript	ENST00000431334.1	protein_coding
[truncated: 976 more rows]

## Sheet: ST5 fine-mapping
Supplementary Table 5. List of SNPs in the 99% credible set from fine-mapping analysis for each shared locus identified in the cross-trait meta-analysis.
[truncated: 5,324 more rows]

[truncated: 13 more sheets: ST6 Coloc, ST7 MAGMA_urate, ST8 MAGMA_eBMD, ST9 MAGMA_urate&eBMD, ST10 TWAS, ST11 gene-list, ST12 PPI, ST13 KEGG, ST14 GO, ST15 IV_urate, ST16 Independence, ST17 Exclusion restriction, ST18 Non-linear causailty]
